# Supplementary material for: Tetra­kis(1,2-dimethoxy­ethane-κ2 O,O′)ytterbium(II) bis­(μ2-phenyl­selenolato-κ2 Se:Se)bis­[bis­(phenyl­selenolato-κSe)mercurate(II)]
Source: Acta Crystallogr Sect E Struct Rep Online. 2008 Jul 5;64(Pt 8):m987–8. doi: 10.1107/S1600536808019211 (PMC2961915; doi:10.1107/S1600536808019211)
Supplement: Supplementary file 1 [file e-64-0m987-sup1.cif]

##############################################################################
###                                                                        ###
###        Electronic paper (Acta Crystallographica Section E)             ###
###                                                                        ###
##############################################################################
#                                                                            #
# This CIF contains the data in a paper accepted for publication in Acta     #
# Crystallographica Section E. It conforms to the requirements of Notes      #
# for Authors for Section E, and has been peer reviewed under the auspices   #
# of the IUCr Commission on Journals.                                        #
#                                                                            #
# Full details of the Crystallographic Information File format               #
# are given in the paper "The Crystallographic Information File (CIF):       #
# a New Standard Archive File for Crystallography" by S. R. Hall, F. H.      #
# Allen and I. D. Brown [Acta Cryst. (1991), A47, 655-685].                  #
#                                                                            #
# The current version of the core CIF dictionary is obtainable from          #
# ftp://ftp.iucr.org/pub/cif_core.dic. The current version number is 2.4.    #
#                                                                            #
# Software is freely available for graphical display of the structure(s) in  #
# this CIF.  For information consult the CIF home page http://www.iucr.org/  #
# cif/home.html                                                              #
#                                                                            #
# This file may be used for bona fide research purposes within the           #
# scientific community so long as proper attribution is given to the journal # 
# article from which it was obtained.                                        #
#                                                                            #
##############################################################################
                                             
data_I
_audit_creation_method     SHELXL-97
_chemical_name_systematic
;
tetrakis(1,2-dimethoxyethane-\k^2^O,<i>O</i>')ytterbium(II)
bis(\m~2~-phenylselenolato-\k^2^Se:Se)bis[bis(phenylselenolato-
\kSe)mercurate(II)]
;
_chemical_name_common     ?
_chemical_formula_moiety     'C16 H40 O8 Yb 2+, C36 H30 Hg2 Se6 2-'
_chemical_formula_sum     'C52 H70 Hg2 O8 Se6 Yb'
_chemical_formula_iupac     '[Yb (C4 H10 O2)4] [Hg2 (C6 H5 Se)6]'
_chemical_formula_weight     1871.06
_chemical_melting_point     ?
_symmetry_cell_setting     Monoclinic
_symmetry_space_group_name_H-M     'C 2/c'
_symmetry_space_group_name_Hall     '-C 2yc'
loop_
    _symmetry_equiv_pos_as_xyz
    'x, y, z'
    '-x, y, -z+1/2'
    'x+1/2, y+1/2, z'
    '-x+1/2, y+1/2, -z+1/2'
    '-x, -y, -z'
    'x, -y, z-1/2'
    '-x+1/2, -y+1/2, -z'
    'x+1/2, -y+1/2, z-1/2'
_cell_length_a     22.688(3)
_cell_length_b     12.354(2)
_cell_length_c     22.843(3)
_cell_angle_alpha     90.00
_cell_angle_beta     114.218(3)
_cell_angle_gamma     90.00
_cell_volume     5839.1(14)
_cell_formula_units_Z     4
_cell_measurement_reflns_used     7567
_cell_measurement_theta_min     2.44
_cell_measurement_theta_max     30.52
_cell_measurement_temperature     100(2)
_exptl_crystal_description     plate
_exptl_crystal_colour     yellow
_exptl_crystal_size_max     0.17
_exptl_crystal_size_mid     0.14
_exptl_crystal_size_min     0.02
_exptl_crystal_density_diffrn     2.128
_exptl_crystal_density_method     'not measured'
_exptl_crystal_F_000     3520
_exptl_absorpt_coefficient_mu     10.622
_exptl_absorpt_correction_type     'multi-scan'
_exptl_absorpt_process_details     '(SADABS; Bruker, 2003)'
_exptl_absorpt_correction_T_min     0.18
_exptl_absorpt_correction_T_max     0.81
_exptl_special_details
;
;
_diffrn_ambient_temperature     100(2)
_diffrn_radiation_type     MoK\a
_diffrn_radiation_wavelength     0.71073
_diffrn_radiation_source     'fine-focus sealed tube'
_diffrn_radiation_monochromator     graphite
_diffrn_measurement_device_type     'Bruker SMART APEX CCD'
_diffrn_measurement_method     '\f and \w'
_diffrn_reflns_number     26008
_diffrn_reflns_av_R_equivalents     0.0524
_diffrn_reflns_av_sigmaI/netI     0.0464
_diffrn_reflns_theta_min     1.92
_diffrn_reflns_theta_max     26.37
_diffrn_reflns_theta_full     26.37
_diffrn_measured_fraction_theta_max     0.996
_diffrn_measured_fraction_theta_full     0.996
_diffrn_reflns_limit_h_min     -28
_diffrn_reflns_limit_h_max     28
_diffrn_reflns_limit_k_min     -15
_diffrn_reflns_limit_k_max     15
_diffrn_reflns_limit_l_min     -28
_diffrn_reflns_limit_l_max     28
_diffrn_standards_number     0
_diffrn_standards_interval_time     0
_diffrn_standards_decay_%     0
_refine_special_details
;
Refinement of <i>F</i>^2^ against ALL reflections. The weighted <i>R</i>-factor
<i>wR</i> and goodness of fit <i>S</i> are based on <i>F</i>^2^, conventional
<i>R</i>-factors <i>R</i> are based on <i>F</i>, with <i>F</i> set to zero for
negative <i>F</i>^2^. The threshold expression of <i>F</i>^2^ >
\s(<i>F</i>^2^) is used only for calculating <i>R</i>-factors(gt) <i>etc</i>.
and is not relevant to the choice of reflections for refinement.
<i>R</i>-factors based on <i>F</i>^2^ are statistically about twice as large
as those based on <i>F</i>, and <i>R</i>- factors based on ALL data will be
even larger.
;
_reflns_number_total     5956
_reflns_number_gt     4806
_reflns_threshold_expression     I>2\s(I)
_refine_ls_structure_factor_coef     Fsqd
_refine_ls_matrix_type     full
_refine_ls_R_factor_all     0.0400
_refine_ls_R_factor_gt     0.0282
_refine_ls_wR_factor_gt     0.0612
_refine_ls_wR_factor_ref     0.0642
_refine_ls_goodness_of_fit_ref     0.998
_refine_ls_restrained_S_all     0.983
_refine_ls_number_reflns     5956
_refine_ls_number_parameters     389
_refine_ls_number_restraints     734
_refine_ls_number_constraints     280
_refine_ls_hydrogen_treatment     constr
_refine_ls_weighting_scheme     calc
_refine_ls_weighting_details
             'calc w=1/[\s^2^(Fo^2^)+(0.025P)^2^+0.9P] where P=(Fo^2^+2Fc^2^)/3'
_atom_sites_solution_hydrogens     geom
_atom_sites_solution_primary     direct
_atom_sites_solution_secondary     difmap
_refine_ls_shift/su_max     0.001
_refine_ls_shift/su_mean     0.000
_refine_diff_density_max     1.496
_refine_diff_density_min     -0.733
_refine_ls_extinction_method     none
loop_
    _atom_type_symbol
    _atom_type_description
    _atom_type_scat_dispersion_real
    _atom_type_scat_dispersion_imag
    _atom_type_scat_source
    'C' 'C' 0.0033 0.0016
                         'International Tables Vol C Tables 4.2.6.8 and 6.1.1.4'
    'H' 'H' 0.0000 0.0000
                         'International Tables Vol C Tables 4.2.6.8 and 6.1.1.4'
    'O' 'O' 0.0106 0.0060
                         'International Tables Vol C Tables 4.2.6.8 and 6.1.1.4'
    'Se' 'Se' -0.0929 2.2259
                         'International Tables Vol C Tables 4.2.6.8 and 6.1.1.4'
    'Yb' 'Yb' -0.3850 5.5486
                         'International Tables Vol C Tables 4.2.6.8 and 6.1.1.4'
    'Hg' 'Hg' -2.3894 9.2266
                         'International Tables Vol C Tables 4.2.6.8 and 6.1.1.4'
_computing_data_collection     'SMART (Bruker, 2005)'
_computing_cell_refinement     'SAINT-Plus (Bruker, 2003)'
_computing_data_reduction     'SAINT-Plus (Bruker, 2003)'
_computing_structure_solution     'SHELXS97 (Sheldrick, 2008)'
_computing_structure_refinement     'SHELXL97 (Sheldrick, 2008)'
_computing_molecular_graphics     'SHELXTL (Sheldrick, 2008)'
_computing_publication_material     'SHELXTL (Sheldrick, 2008)'
loop_
    _atom_site_type_symbol
    _atom_site_label
    _atom_site_fract_x
    _atom_site_fract_y
    _atom_site_fract_z
    _atom_site_U_iso_or_equiv
    _atom_site_adp_type
    _atom_site_calc_flag
    _atom_site_refinement_flags
    _atom_site_occupancy
    _atom_site_disorder_assembly
    _atom_site_disorder_group
    Yb Yb1 0.0000 0.07701(2) 0.2500 0.02876(8) Uani d SU 1 . .
    O O1 0.0836(2) 0.1319(3) 0.20857(19) 0.0506(10) Uani d U 1 . .
    O O2 -0.0312(2) 0.2322(3) 0.1753(2) 0.0707(13) Uani d DU 1 . .
    O O3 0.00913(18) -0.0821(3) 0.18739(19) 0.0439(9) Uani d U 1 . .
    O O4 -0.10668(19) 0.0251(3) 0.15775(19) 0.0533(10) Uani d U 1 . .
    C C1 0.1380(3) 0.0671(6) 0.2132(3) 0.0624(17) Uani d U 1 . .
    H H1A 0.1530 0.0255 0.2521 0.094 Uiso calc R 1 . .
    H H1B 0.1722 0.1135 0.2136 0.094 Uiso calc R 1 . .
    H H1C 0.1253 0.0192 0.1770 0.094 Uiso calc R 1 . .
    C C2 0.0571(4) 0.1880(5) 0.1486(3) 0.0626(16) Uani d U 1 . .
    H H2A 0.0339 0.1374 0.1144 0.075 Uiso calc R 1 . .
    H H2B 0.0918 0.2194 0.1398 0.075 Uiso calc R 1 . .
    C C3 0.0133(4) 0.2736(6) 0.1501(4) 0.0793(19) Uani d U 1 . .
    H H3A 0.0380 0.3327 0.1768 0.095 Uiso calc R 1 . .
    H H3B -0.0107 0.3013 0.1071 0.095 Uiso calc R 1 . .
    C C4A -0.0602(8) 0.3280(10) 0.1864(9) 0.061(4) Uani d PDU 0.50 . .
    H H4A -0.0897 0.3089 0.2053 0.092 Uiso calc PR 0.50 . .
    H H4B -0.0833 0.3646 0.1464 0.092 Uiso calc PR 0.50 . .
    H H4C -0.0272 0.3748 0.2151 0.092 Uiso calc PR 0.50 . .
    C C4B -0.0863(6) 0.3006(13) 0.1677(10) 0.075(4) Uani d PDU 0.50 . .
    H H4D -0.1145 0.2622 0.1823 0.113 Uiso calc PR 0.50 . .
    H H4E -0.1094 0.3191 0.1232 0.113 Uiso calc PR 0.50 . .
    H H4F -0.0713 0.3654 0.1925 0.113 Uiso calc PR 0.50 . .
    C C5 0.0553(3) -0.1652(5) 0.2109(4) 0.070(2) Uani d U 1 . .
    H H5A 0.0924 -0.1389 0.2469 0.105 Uiso calc R 1 . .
    H H5B 0.0682 -0.1881 0.1777 0.105 Uiso calc R 1 . .
    H H5C 0.0369 -0.2254 0.2242 0.105 Uiso calc R 1 . .
    C C6 -0.0454(3) -0.1146(5) 0.1329(3) 0.0596(16) Uani d U 1 . .
    H H6A -0.0664 -0.1746 0.1440 0.072 Uiso calc R 1 . .
    H H6B -0.0319 -0.1392 0.0999 0.072 Uiso calc R 1 . .
    C C7 -0.0926(3) -0.0226(5) 0.1071(3) 0.0565(15) Uani d U 1 . .
    H H7A -0.0745 0.0320 0.0887 0.068 Uiso calc R 1 . .
    H H7B -0.1322 -0.0491 0.0734 0.068 Uiso calc R 1 . .
    C C8 -0.1610(4) 0.0929(7) 0.1291(4) 0.091(3) Uani d U 1 . .
    H H8A -0.1694 0.1295 0.1620 0.137 Uiso calc R 1 . .
    H H8B -0.1979 0.0500 0.1035 0.137 Uiso calc R 1 . .
    H H8C -0.1527 0.1453 0.1024 0.137 Uiso calc R 1 . .
    Hg Hg1 0.072118(8) 0.426875(14) 0.561656(9) 0.02549(6) Uani d DU 1 . .
    Se Se1 0.10648(3) 0.44945(5) 0.68300(2) 0.03980(14) Uani d U 1 A .
    Se Se2 -0.04871(2) 0.35961(3) 0.49222(2) 0.02268(10) Uani d U 1 . .
    C C9 0.1760(2) 0.5511(4) 0.7052(2) 0.0340(11) Uani d U 1 . .
    C C10 0.2013(2) 0.5948(4) 0.7657(3) 0.0398(12) Uani d U 1 A .
    H H10 0.1856 0.5718 0.7954 0.048 Uiso calc R 1 . .
    C C11 0.2492(3) 0.6718(5) 0.7837(3) 0.0434(13) Uani d U 1 . .
    H H11 0.2654 0.7002 0.8250 0.052 Uiso calc R 1 A .
    C C12 0.2731(2) 0.7066(5) 0.7412(3) 0.0505(14) Uani d U 1 A .
    H H12 0.3046 0.7603 0.7528 0.061 Uiso calc R 1 . .
    C C13 0.2501(3) 0.6611(6) 0.6810(3) 0.0590(17) Uani d U 1 . .
    H H13 0.2671 0.6827 0.6521 0.071 Uiso calc R 1 A .
    C C14 0.2019(3) 0.5837(5) 0.6629(3) 0.0496(15) Uani d U 1 A .
    H H14 0.1868 0.5536 0.6220 0.060 Uiso calc R 1 . .
    C C15 -0.0921(2) 0.3620(3) 0.5486(2) 0.0213(9) Uani d U 1 . .
    C C16 -0.1494(2) 0.3053(4) 0.5311(2) 0.0330(11) Uani d U 1 A .
    H H16 -0.1666 0.2694 0.4919 0.040 Uiso calc R 1 . .
    C C17 -0.1812(2) 0.3015(5) 0.5714(3) 0.0439(13) Uani d U 1 . .
    H H17 -0.2204 0.2652 0.5583 0.053 Uiso calc R 1 A .
    C C18 -0.1556(2) 0.3506(4) 0.6302(2) 0.0342(11) Uani d U 1 A .
    H H18 -0.1765 0.3456 0.6576 0.041 Uiso calc R 1 . .
    C C19 -0.0986(2) 0.4075(4) 0.6484(2) 0.0291(10) Uani d U 1 . .
    H H19 -0.0811 0.4417 0.6881 0.035 Uiso calc R 1 A .
    C C20 -0.0677(2) 0.4141(4) 0.6079(2) 0.0281(10) Uani d U 1 A .
    H H20 -0.0298 0.4540 0.6203 0.034 Uiso calc R 1 . .
    Se Se3A 0.14624(15) 0.36619(19) 0.50396(14) 0.0311(4) Uani d PDU 0.50 A 1
    C C21A 0.1583(3) 0.2179(5) 0.5311(4) 0.0246(18) Uani d PDU 0.50 A 1
    C C22A 0.1111(4) 0.1562(5) 0.5387(4) 0.027(2) Uani d PDU 0.50 A 1
    H H22A 0.0721 0.1891 0.5325 0.032 Uiso calc PR 0.50 A 1
    C C23A 0.1193(4) 0.0471(5) 0.5553(4) 0.0345(19) Uani d PDU 0.50 A 1
    H H23A 0.0866 0.0076 0.5601 0.041 Uiso calc PR 0.50 A 1
    C C24A 0.1772(4) -0.0007(6) 0.5643(4) 0.036(2) Uani d PDU 0.50 A 1
    H H24A 0.1836 -0.0736 0.5753 0.044 Uiso calc PR 0.50 A 1
    C C25A 0.2267(4) 0.0574(6) 0.5572(4) 0.036(2) Uani d PDU 0.50 A 1
    H H25A 0.2656 0.0242 0.5634 0.043 Uiso calc PR 0.50 A 1
    C C26A 0.2163(3) 0.1663(6) 0.5406(4) 0.0273(18) Uani d PDU 0.50 A 1
    H H26A 0.2489 0.2059 0.5358 0.033 Uiso calc PR 0.50 A 1
    Se Se3B 0.14874(15) 0.3380(2) 0.52023(15) 0.0452(6) Uani d PDU 0.50 A 2
    C C21B 0.1398(4) 0.1869(5) 0.5340(4) 0.034(2) Uani d PDU 0.50 A 2
    C C22B 0.0823(4) 0.1404(6) 0.5287(4) 0.039(2) Uani d PDU 0.50 A 2
    H H22B 0.0465 0.1849 0.5196 0.047 Uiso calc PR 0.50 A 2
    C C23B 0.0758(4) 0.0299(6) 0.5365(4) 0.048(2) Uani d PDU 0.50 A 2
    H H23B 0.0366 0.0005 0.5327 0.057 Uiso calc PR 0.50 A 2
    C C24B 0.1294(5) -0.0345(6) 0.5500(4) 0.055(2) Uani d PDU 0.50 A 2
    H H24B 0.1259 -0.1085 0.5553 0.066 Uiso calc PR 0.50 A 2
    C C25B 0.1886(5) 0.0073(7) 0.5559(5) 0.050(2) Uani d PDU 0.50 A 2
    H H25B 0.2242 -0.0375 0.5650 0.059 Uiso calc PR 0.50 A 2
    C C26B 0.1928(4) 0.1183(7) 0.5477(4) 0.046(2) Uani d PDU 0.50 A 2
    H H26B 0.2319 0.1475 0.5515 0.055 Uiso calc PR 0.50 A 2
loop_
    _atom_site_aniso_label
    _atom_site_aniso_U_11
    _atom_site_aniso_U_22
    _atom_site_aniso_U_33
    _atom_site_aniso_U_12
    _atom_site_aniso_U_13
    _atom_site_aniso_U_23
    Yb1 0.05749(19) 0.01481(14) 0.01899(16) 0.000 0.02075(14) 0.000
    O1 0.083(3) 0.044(2) 0.039(2) -0.0086(18) 0.040(2) 0.0020(18)
    O2 0.130(3) 0.037(2) 0.076(3) 0.029(2) 0.073(3) 0.028(2)
    O3 0.053(2) 0.0304(18) 0.042(2) 0.0060(15) 0.0138(18) -0.0135(16)
    O4 0.059(2) 0.064(2) 0.032(2) 0.0202(19) 0.0129(19) 0.0095(19)
    C1 0.069(4) 0.083(5) 0.043(4) -0.006(3) 0.030(3) -0.005(3)
    C2 0.107(4) 0.056(4) 0.049(3) 0.000(3) 0.057(3) 0.009(3)
    C3 0.132(5) 0.057(4) 0.074(4) 0.013(3) 0.068(4) 0.030(3)
    C4A 0.110(9) 0.033(6) 0.050(8) 0.025(6) 0.041(7) 0.011(5)
    C4B 0.108(8) 0.042(7) 0.072(10) 0.033(6) 0.033(7) 0.002(6)
    C5 0.066(4) 0.051(4) 0.079(5) 0.012(3) 0.016(3) -0.019(3)
    C6 0.070(4) 0.050(3) 0.047(4) 0.000(3) 0.011(3) -0.014(3)
    C7 0.073(4) 0.056(3) 0.034(3) 0.004(3) 0.016(3) -0.007(3)
    C8 0.082(4) 0.125(6) 0.057(5) 0.058(4) 0.020(4) 0.025(4)
    Hg1 0.02478(9) 0.02907(10) 0.02306(11) 0.00644(7) 0.01028(8) 0.00076(8)
    Se1 0.0472(3) 0.0482(3) 0.0198(3) -0.0124(2) 0.0094(2) 0.0091(2)
    Se2 0.0279(2) 0.0224(2) 0.0226(3) -0.00359(17) 0.0153(2) -0.00224(19)
    C9 0.026(2) 0.047(3) 0.023(2) 0.0002(19) 0.0041(19) 0.006(2)
    C10 0.040(3) 0.051(3) 0.027(3) -0.004(2) 0.013(2) 0.004(2)
    C11 0.043(3) 0.056(3) 0.026(3) -0.006(2) 0.009(2) -0.007(2)
    C12 0.031(3) 0.071(4) 0.040(3) -0.017(3) 0.005(2) 0.000(3)
    C13 0.045(3) 0.099(5) 0.030(3) -0.031(3) 0.014(3) -0.001(3)
    C14 0.037(3) 0.084(4) 0.026(3) -0.020(3) 0.010(2) -0.002(3)
    C15 0.025(2) 0.019(2) 0.025(2) 0.0055(16) 0.0151(19) 0.0036(18)
    C16 0.025(2) 0.051(3) 0.026(3) -0.002(2) 0.013(2) -0.006(2)
    C17 0.023(2) 0.076(4) 0.033(3) -0.013(2) 0.013(2) -0.010(3)
    C18 0.029(2) 0.051(3) 0.029(3) 0.002(2) 0.018(2) -0.002(2)
    C19 0.041(2) 0.025(2) 0.024(3) -0.0010(19) 0.016(2) -0.0046(19)
    C20 0.034(2) 0.025(2) 0.030(3) -0.0068(18) 0.017(2) -0.0047(19)
    Se3A 0.0342(7) 0.0292(10) 0.0414(11) 0.0113(7) 0.0273(7) 0.0129(7)
    C21A 0.028(4) 0.029(3) 0.020(4) 0.003(3) 0.013(3) -0.001(3)
    C22A 0.028(4) 0.028(4) 0.024(4) 0.006(3) 0.011(4) 0.004(4)
    C23A 0.050(4) 0.029(4) 0.029(4) 0.009(3) 0.022(4) 0.003(3)
    C24A 0.054(4) 0.032(4) 0.026(4) 0.016(3) 0.019(4) 0.006(4)
    C25A 0.040(4) 0.035(4) 0.029(4) 0.018(3) 0.011(4) 0.000(4)
    C26A 0.027(4) 0.034(4) 0.020(4) 0.008(3) 0.010(3) 0.002(4)
    Se3B 0.0400(9) 0.0440(14) 0.069(2) 0.0054(9) 0.0405(13) -0.0030(10)
    C21B 0.041(5) 0.038(4) 0.020(4) 0.015(3) 0.010(4) -0.003(4)
    C22B 0.055(5) 0.039(4) 0.026(5) 0.008(4) 0.019(5) 0.007(4)
    C23B 0.068(5) 0.044(4) 0.036(5) 0.011(4) 0.026(5) 0.006(4)
    C24B 0.082(5) 0.050(5) 0.036(5) 0.022(4) 0.027(5) 0.007(4)
    C25B 0.066(4) 0.048(4) 0.031(5) 0.032(4) 0.017(4) -0.003(4)
    C26B 0.052(4) 0.051(4) 0.029(4) 0.017(3) 0.009(4) -0.009(4)
_geom_special_details
;
All e.s.d.'s (except the e.s.d. in the dihedral angle between two l.s. planes)
are estimated using the full covariance matrix. The cell e.s.d.'s are taken
into account individually in the estimation of e.s.d.'s in distances, angles
and torsion angles; correlations between e.s.d.'s in cell parameters are only
used when they are defined by crystal symmetry. An approximate (isotropic)
treatment of cell e.s.d.'s is used for estimating e.s.d.'s involving l.s.
planes.
;
loop_
    _geom_bond_atom_site_label_1
    _geom_bond_atom_site_label_2
    _geom_bond_site_symmetry_2
    _geom_bond_distance
    _geom_bond_publ_flag
    Yb1 O2 . 2.469(4) y
    Yb1 O2 2 2.469(4) y
    Yb1 O3 . 2.489(3) y
    Yb1 O3 2 2.489(3) y
    Yb1 O1 . 2.534(4) y
    Yb1 O1 2 2.534(4) y
    Yb1 O4 2 2.554(4) y
    Yb1 O4 . 2.555(4) y
    O1 C2 . 1.430(7) ?
    O1 C1 . 1.439(7) ?
    O2 C4A . 1.427(8) ?
    O2 C3 . 1.445(7) ?
    O2 C4B . 1.459(9) ?
    O3 C5 . 1.407(7) ?
    O3 C6 . 1.407(7) ?
    O4 C8 . 1.410(7) ?
    O4 C7 . 1.447(7) ?
    C1 H1A . 0.9600 ?
    C1 H1B . 0.9600 ?
    C1 H1C . 0.9600 ?
    C2 C3 . 1.462(9) ?
    C2 H2A . 0.9700 ?
    C2 H2B . 0.9700 ?
    C3 H3A . 0.9700 ?
    C3 H3B . 0.9700 ?
    C4A H4A . 0.9600 ?
    C4A H4B . 0.9600 ?
    C4A H4C . 0.9600 ?
    C4B H4D . 0.9600 ?
    C4B H4E . 0.9600 ?
    C4B H4F . 0.9600 ?
    C5 H5A . 0.9600 ?
    C5 H5B . 0.9600 ?
    C5 H5C . 0.9600 ?
    C6 C7 . 1.506(8) ?
    C6 H6A . 0.9700 ?
    C6 H6B . 0.9700 ?
    C7 H7A . 0.9700 ?
    C7 H7B . 0.9700 ?
    C8 H8A . 0.9600 ?
    C8 H8B . 0.9600 ?
    C8 H8C . 0.9600 ?
    Hg1 Se3B . 2.544(3) y
    Hg1 Se1 . 2.5683(7) y
    Hg1 Se3A . 2.635(3) y
    Hg1 Se2 . 2.6747(6) y
    Hg1 Se2 5_566 2.8667(6) y
    Se1 C9 . 1.914(5) ?
    Se2 C15 . 1.917(4) ?
    C9 C10 . 1.372(7) ?
    C9 C14 . 1.381(7) ?
    C10 C11 . 1.374(7) ?
    C10 H10 . 0.9300 ?
    C11 C12 . 1.360(8) ?
    C11 H11 . 0.9300 ?
    C12 C13 . 1.375(8) ?
    C12 H12 . 0.9300 ?
    C13 C14 . 1.382(8) ?
    C13 H13 . 0.9300 ?
    C14 H14 . 0.9300 ?
    C15 C16 . 1.383(6) ?
    C15 C20 . 1.392(6) ?
    C16 C17 . 1.383(7) ?
    C16 H16 . 0.9300 ?
    C17 C18 . 1.368(7) ?
    C17 H17 . 0.9300 ?
    C18 C19 . 1.378(6) ?
    C18 H18 . 0.9300 ?
    C19 C20 . 1.372(6) ?
    C19 H19 . 0.9300 ?
    C20 H20 . 0.9300 ?
    Se3A C21A . 1.917(5) ?
    C21A C22A . 1.384(6) ?
    C21A C26A . 1.396(6) ?
    C22A C23A . 1.392(6) ?
    C22A H22A . 0.9300 ?
    C23A C24A . 1.377(6) ?
    C23A H23A . 0.9300 ?
    C24A C25A . 1.396(7) ?
    C24A H24A . 0.9300 ?
    C25A C26A . 1.392(6) ?
    C25A H25A . 0.9300 ?
    C26A H26A . 0.9300 ?
    Se3B C21B . 1.917(6) ?
    C21B C22B . 1.386(6) ?
    C21B C26B . 1.396(6) ?
    C22B C23B . 1.393(6) ?
    C22B H22B . 0.9300 ?
    C23B C24B . 1.379(6) ?
    C23B H23B . 0.9300 ?
    C24B C25B . 1.393(7) ?
    C24B H24B . 0.9300 ?
    C25B C26B . 1.392(7) ?
    C25B H25B . 0.9300 ?
    C26B H26B . 0.9300 ?
loop_
    _geom_angle_atom_site_label_1
    _geom_angle_atom_site_label_2
    _geom_angle_atom_site_label_3
    _geom_angle_site_symmetry_1
    _geom_angle_site_symmetry_3
    _geom_angle
    _geom_angle_publ_flag
    O2 Yb1 O2 . 2 78.1(2) ?
    O2 Yb1 O3 . . 106.50(14) ?
    O2 Yb1 O3 2 . 160.44(15) ?
    O2 Yb1 O3 . 2 160.44(15) ?
    O2 Yb1 O3 2 2 106.50(14) ?
    O3 Yb1 O3 . 2 75.68(18) ?
    O2 Yb1 O1 . . 65.21(14) ?
    O2 Yb1 O1 2 . 90.22(13) ?
    O3 Yb1 O1 . . 75.25(13) ?
    O3 Yb1 O1 2 . 132.63(13) ?
    O2 Yb1 O1 . 2 90.22(13) ?
    O2 Yb1 O1 2 2 65.21(14) ?
    O3 Yb1 O1 . 2 132.63(13) ?
    O3 Yb1 O1 2 2 75.25(13) ?
    O1 Yb1 O1 . 2 148.96(18) ?
    O2 Yb1 O4 . 2 132.16(15) ?
    O2 Yb1 O4 2 2 73.67(16) ?
    O3 Yb1 O4 . 2 90.09(13) ?
    O3 Yb1 O4 2 2 66.53(12) ?
    O1 Yb1 O4 . 2 76.96(13) ?
    O1 Yb1 O4 2 2 111.10(13) ?
    O2 Yb1 O4 . . 73.66(16) ?
    O2 Yb1 O4 2 . 132.16(15) ?
    O3 Yb1 O4 . . 66.53(12) ?
    O3 Yb1 O4 2 . 90.09(13) ?
    O1 Yb1 O4 . . 111.10(13) ?
    O1 Yb1 O4 2 . 76.96(13) ?
    O4 Yb1 O4 2 . 150.91(18) ?
    C2 O1 C1 . . 110.5(4) ?
    C2 O1 Yb1 . . 113.8(4) ?
    C1 O1 Yb1 . . 125.1(3) ?
    C4A O2 C3 . . 103.0(8) ?
    C3 O2 C4B . . 116.8(10) ?
    C4A O2 Yb1 . . 122.9(8) ?
    C3 O2 Yb1 . . 120.1(4) ?
    C4B O2 Yb1 . . 121.4(10) ?
    C5 O3 C6 . . 112.1(4) ?
    C5 O3 Yb1 . . 125.5(4) ?
    C6 O3 Yb1 . . 118.9(3) ?
    C8 O4 C7 . . 108.0(5) ?
    C8 O4 Yb1 . . 125.9(5) ?
    C7 O4 Yb1 . . 108.5(3) ?
    O1 C1 H1A . . 109.5 ?
    O1 C1 H1B . . 109.5 ?
    H1A C1 H1B . . 109.5 ?
    O1 C1 H1C . . 109.5 ?
    H1A C1 H1C . . 109.5 ?
    H1B C1 H1C . . 109.5 ?
    O1 C2 C3 . . 110.5(5) ?
    O1 C2 H2A . . 109.6 ?
    C3 C2 H2A . . 109.6 ?
    O1 C2 H2B . . 109.6 ?
    C3 C2 H2B . . 109.6 ?
    H2A C2 H2B . . 108.1 ?
    O2 C3 C2 . . 110.3(5) ?
    O2 C3 H3A . . 109.6 ?
    C2 C3 H3A . . 109.6 ?
    O2 C3 H3B . . 109.6 ?
    C2 C3 H3B . . 109.6 ?
    H3A C3 H3B . . 108.1 ?
    O2 C4A H4A . . 109.5 ?
    O2 C4A H4B . . 109.5 ?
    H4A C4A H4B . . 109.5 ?
    O2 C4A H4C . . 109.5 ?
    H4A C4A H4C . . 109.5 ?
    H4B C4A H4C . . 109.5 ?
    O2 C4B H4D . . 109.5 ?
    O2 C4B H4E . . 109.5 ?
    H4D C4B H4E . . 109.5 ?
    O2 C4B H4F . . 109.5 ?
    H4D C4B H4F . . 109.5 ?
    H4E C4B H4F . . 109.5 ?
    O3 C5 H5A . . 109.5 ?
    O3 C5 H5B . . 109.5 ?
    H5A C5 H5B . . 109.5 ?
    O3 C5 H5C . . 109.5 ?
    H5A C5 H5C . . 109.5 ?
    H5B C5 H5C . . 109.5 ?
    O3 C6 C7 . . 110.9(5) ?
    O3 C6 H6A . . 109.5 ?
    C7 C6 H6A . . 109.5 ?
    O3 C6 H6B . . 109.5 ?
    C7 C6 H6B . . 109.5 ?
    H6A C6 H6B . . 108.0 ?
    O4 C7 C6 . . 110.5(5) ?
    O4 C7 H7A . . 109.6 ?
    C6 C7 H7A . . 109.6 ?
    O4 C7 H7B . . 109.6 ?
    C6 C7 H7B . . 109.6 ?
    H7A C7 H7B . . 108.1 ?
    O4 C8 H8A . . 109.5 ?
    O4 C8 H8B . . 109.5 ?
    H8A C8 H8B . . 109.5 ?
    O4 C8 H8C . . 109.5 ?
    H8A C8 H8C . . 109.5 ?
    H8B C8 H8C . . 109.5 ?
    Se3B Hg1 Se1 . . 119.81(7) ?
    Se3B Hg1 Se3A . . 10.79(6) ?
    Se1 Hg1 Se3A . . 126.67(7) ?
    Se3B Hg1 Se2 . . 109.62(8) ?
    Se1 Hg1 Se2 . . 117.211(17) ?
    Se3A Hg1 Se2 . . 108.91(8) ?
    Se3B Hg1 Se2 . 5_566 105.78(5) ?
    Se1 Hg1 Se2 . 5_566 106.512(17) ?
    Se3A Hg1 Se2 . 5_566 95.21(4) ?
    Se2 Hg1 Se2 . 5_566 93.839(14) ?
    C9 Se1 Hg1 . . 102.10(15) ?
    C15 Se2 Hg1 . . 106.31(13) ?
    C15 Se2 Hg1 . 5_566 102.62(12) ?
    Hg1 Se2 Hg1 . 5_566 86.163(14) ?
    C10 C9 C14 . . 117.9(5) ?
    C10 C9 Se1 . . 119.0(4) ?
    C14 C9 Se1 . . 123.1(4) ?
    C9 C10 C11 . . 121.7(5) ?
    C9 C10 H10 . . 119.1 ?
    C11 C10 H10 . . 119.1 ?
    C12 C11 C10 . . 120.3(5) ?
    C12 C11 H11 . . 119.9 ?
    C10 C11 H11 . . 119.9 ?
    C11 C12 C13 . . 119.0(5) ?
    C11 C12 H12 . . 120.5 ?
    C13 C12 H12 . . 120.5 ?
    C12 C13 C14 . . 120.8(5) ?
    C12 C13 H13 . . 119.6 ?
    C14 C13 H13 . . 119.6 ?
    C9 C14 C13 . . 120.3(6) ?
    C9 C14 H14 . . 119.9 ?
    C13 C14 H14 . . 119.9 ?
    C16 C15 C20 . . 117.8(4) ?
    C16 C15 Se2 . . 118.6(3) ?
    C20 C15 Se2 . . 123.5(3) ?
    C15 C16 C17 . . 120.6(5) ?
    C15 C16 H16 . . 119.7 ?
    C17 C16 H16 . . 119.7 ?
    C18 C17 C16 . . 120.8(5) ?
    C18 C17 H17 . . 119.6 ?
    C16 C17 H17 . . 119.6 ?
    C17 C18 C19 . . 119.3(4) ?
    C17 C18 H18 . . 120.3 ?
    C19 C18 H18 . . 120.3 ?
    C20 C19 C18 . . 120.2(5) ?
    C20 C19 H19 . . 119.9 ?
    C18 C19 H19 . . 119.9 ?
    C19 C20 C15 . . 121.3(4) ?
    C19 C20 H20 . . 119.4 ?
    C15 C20 H20 . . 119.4 ?
    C21A Se3A Hg1 . . 98.4(2) ?
    C22A C21A C26A . . 117.2(6) ?
    C22A C21A Se3A . . 123.5(5) ?
    C26A C21A Se3A . . 119.2(5) ?
    C21A C22A C23A . . 122.9(6) ?
    C21A C22A H22A . . 118.5 ?
    C23A C22A H22A . . 118.5 ?
    C24A C23A C22A . . 118.0(7) ?
    C24A C23A H23A . . 121.0 ?
    C22A C23A H23A . . 121.0 ?
    C23A C24A C25A . . 121.7(7) ?
    C23A C24A H24A . . 119.1 ?
    C25A C24A H24A . . 119.1 ?
    C26A C25A C24A . . 118.3(7) ?
    C26A C25A H25A . . 120.9 ?
    C24A C25A H25A . . 120.9 ?
    C25A C26A C21A . . 121.9(6) ?
    C25A C26A H26A . . 119.1 ?
    C21A C26A H26A . . 119.1 ?
    C21B Se3B Hg1 . . 103.0(3) ?
    C22B C21B C26B . . 117.4(6) ?
    C22B C21B Se3B . . 123.2(5) ?
    C26B C21B Se3B . . 119.3(6) ?
    C21B C22B C23B . . 122.7(7) ?
    C21B C22B H22B . . 118.6 ?
    C23B C22B H22B . . 118.6 ?
    C24B C23B C22B . . 117.7(7) ?
    C24B C23B H23B . . 121.2 ?
    C22B C23B H23B . . 121.2 ?
    C23B C24B C25B . . 122.3(7) ?
    C23B C24B H24B . . 118.8 ?
    C25B C24B H24B . . 118.8 ?
    C26B C25B C24B . . 118.0(7) ?
    C26B C25B H25B . . 121.0 ?
    C24B C25B H25B . . 121.0 ?
    C25B C26B C21B . . 121.9(7) ?
    C25B C26B H26B . . 119.1 ?
    C21B C26B H26B . . 119.1 ?
loop_
    _geom_torsion_atom_site_label_1
    _geom_torsion_atom_site_label_2
    _geom_torsion_atom_site_label_3
    _geom_torsion_atom_site_label_4
    _geom_torsion_site_symmetry_1
    _geom_torsion_site_symmetry_2
    _geom_torsion_site_symmetry_3
    _geom_torsion_site_symmetry_4
    _geom_torsion
    _geom_torsion_publ_flag
    O2 Yb1 O1 C2 . . . . -24.1(4) ?
    O2 Yb1 O1 C2 2 . . . -100.9(4) ?
    O3 Yb1 O1 C2 . . . . 92.3(4) ?
    O3 Yb1 O1 C2 2 . . . 146.2(4) ?
    O1 Yb1 O1 C2 2 . . . -64.7(4) ?
    O4 Yb1 O1 C2 2 . . . -174.1(4) ?
    O4 Yb1 O1 C2 . . . . 35.2(4) ?
    O2 Yb1 O1 C1 . . . . -165.2(5) ?
    O2 Yb1 O1 C1 2 . . . 118.0(5) ?
    O3 Yb1 O1 C1 . . . . -48.7(4) ?
    O3 Yb1 O1 C1 2 . . . 5.1(5) ?
    O1 Yb1 O1 C1 2 . . . 154.2(5) ?
    O4 Yb1 O1 C1 2 . . . 44.9(4) ?
    O4 Yb1 O1 C1 . . . . -105.9(4) ?
    O2 Yb1 O2 C4A 2 . . . -39.6(8) ?
    O3 Yb1 O2 C4A . . . . 160.0(9) ?
    O3 Yb1 O2 C4A 2 . . . 66.4(10) ?
    O1 Yb1 O2 C4A . . . . -135.4(9) ?
    O1 Yb1 O2 C4A 2 . . . 25.0(9) ?
    O4 Yb1 O2 C4A 2 . . . -94.3(9) ?
    O4 Yb1 O2 C4A . . . . 101.3(9) ?
    O2 Yb1 O2 C3 2 . . . 93.7(5) ?
    O3 Yb1 O2 C3 . . . . -66.7(5) ?
    O3 Yb1 O2 C3 2 . . . -160.3(5) ?
    O1 Yb1 O2 C3 . . . . -2.2(5) ?
    O1 Yb1 O2 C3 2 . . . 158.2(5) ?
    O4 Yb1 O2 C3 2 . . . 39.0(5) ?
    O4 Yb1 O2 C3 . . . . -125.4(5) ?
    O2 Yb1 O2 C4B 2 . . . -71.0(9) ?
    O3 Yb1 O2 C4B . . . . 128.6(9) ?
    O3 Yb1 O2 C4B 2 . . . 35.0(10) ?
    O1 Yb1 O2 C4B . . . . -166.9(9) ?
    O1 Yb1 O2 C4B 2 . . . -6.5(9) ?
    O4 Yb1 O2 C4B 2 . . . -125.7(9) ?
    O4 Yb1 O2 C4B . . . . 69.9(9) ?
    O2 Yb1 O3 C5 . . . . 143.0(5) ?
    O2 Yb1 O3 C5 2 . . . 41.9(7) ?
    O3 Yb1 O3 C5 2 . . . -57.2(4) ?
    O1 Yb1 O3 C5 . . . . 85.0(5) ?
    O1 Yb1 O3 C5 2 . . . -110.9(5) ?
    O4 Yb1 O3 C5 2 . . . 8.5(5) ?
    O4 Yb1 O3 C5 . . . . -153.6(5) ?
    O2 Yb1 O3 C6 . . . . -59.5(4) ?
    O2 Yb1 O3 C6 2 . . . -160.6(5) ?
    O3 Yb1 O3 C6 2 . . . 100.4(4) ?
    O1 Yb1 O3 C6 . . . . -117.4(4) ?
    O1 Yb1 O3 C6 2 . . . 46.7(5) ?
    O4 Yb1 O3 C6 2 . . . 166.1(4) ?
    O4 Yb1 O3 C6 . . . . 3.9(4) ?
    O2 Yb1 O4 C8 . . . . -43.4(5) ?
    O2 Yb1 O4 C8 2 . . . 13.0(6) ?
    O3 Yb1 O4 C8 . . . . -160.1(5) ?
    O3 Yb1 O4 C8 2 . . . 125.6(5) ?
    O1 Yb1 O4 C8 . . . . -97.8(5) ?
    O1 Yb1 O4 C8 2 . . . 50.8(5) ?
    O4 Yb1 O4 C8 2 . . . 160.9(5) ?
    O2 Yb1 O4 C7 . . . . 86.7(4) ?
    O2 Yb1 O4 C7 2 . . . 143.0(3) ?
    O3 Yb1 O4 C7 . . . . -30.1(3) ?
    O3 Yb1 O4 C7 2 . . . -104.4(4) ?
    O1 Yb1 O4 C7 . . . . 32.2(4) ?
    O1 Yb1 O4 C7 2 . . . -179.2(4) ?
    O4 Yb1 O4 C7 2 . . . -69.1(3) ?
    C1 O1 C2 C3 . . . . -165.6(6) ?
    Yb1 O1 C2 C3 . . . . 47.6(7) ?
    C4A O2 C3 C2 . . . . 168.1(9) ?
    C4B O2 C3 C2 . . . . -167.7(10) ?
    Yb1 O2 C3 C2 . . . . 26.9(8) ?
    O1 C2 C3 O2 . . . . -48.0(8) ?
    C5 O3 C6 C7 . . . . -177.5(5) ?
    Yb1 O3 C6 C7 . . . . 22.1(7) ?
    C8 O4 C7 C6 . . . . -166.9(6) ?
    Yb1 O4 C7 C6 . . . . 53.8(6) ?
    O3 C6 C7 O4 . . . . -51.4(7) ?
    Se3B Hg1 Se1 C9 . . . . 66.62(17) ?
    Se3A Hg1 Se1 C9 . . . . 56.65(17) ?
    Se2 Hg1 Se1 C9 . . . . -156.51(15) ?
    Se2 Hg1 Se1 C9 5_566 . . . -53.16(15) ?
    Se3B Hg1 Se2 C15 . . . . 149.70(14) ?
    Se1 Hg1 Se2 C15 . . . . 8.74(13) ?
    Se3A Hg1 Se2 C15 . . . . 161.11(13) ?
    Se2 Hg1 Se2 C15 5_566 . . . -102.04(13) ?
    Se3B Hg1 Se2 Hg1 . . . 5_566 -108.26(5) ?
    Se1 Hg1 Se2 Hg1 . . . 5_566 110.779(18) ?
    Se3A Hg1 Se2 Hg1 . . . 5_566 -96.85(4) ?
    Se2 Hg1 Se2 Hg1 5_566 . . 5_566 0.0 ?
    Hg1 Se1 C9 C10 . . . . 171.1(4) ?
    Hg1 Se1 C9 C14 . . . . -8.3(5) ?
    C14 C9 C10 C11 . . . . 2.4(8) ?
    Se1 C9 C10 C11 . . . . -177.0(4) ?
    C9 C10 C11 C12 . . . . -0.2(9) ?
    C10 C11 C12 C13 . . . . -2.1(9) ?
    C11 C12 C13 C14 . . . . 2.1(10) ?
    C10 C9 C14 C13 . . . . -2.4(9) ?
    Se1 C9 C14 C13 . . . . 177.1(5) ?
    C12 C13 C14 C9 . . . . 0.1(10) ?
    Hg1 Se2 C15 C16 . . . . -163.3(3) ?
    Hg1 Se2 C15 C16 5_566 . . . 107.0(3) ?
    Hg1 Se2 C15 C20 . . . . 13.8(4) ?
    Hg1 Se2 C15 C20 5_566 . . . -75.9(4) ?
    C20 C15 C16 C17 . . . . 0.4(7) ?
    Se2 C15 C16 C17 . . . . 177.7(4) ?
    C15 C16 C17 C18 . . . . -2.2(8) ?
    C16 C17 C18 C19 . . . . 2.2(8) ?
    C17 C18 C19 C20 . . . . -0.5(8) ?
    C18 C19 C20 C15 . . . . -1.3(7) ?
    C16 C15 C20 C19 . . . . 1.3(7) ?
    Se2 C15 C20 C19 . . . . -175.8(4) ?
    Se3B Hg1 Se3A C21A . . . . 16.5(7) ?
    Se1 Hg1 Se3A C21A . . . . 70.0(3) ?
    Se2 Hg1 Se3A C21A . . . . -79.1(3) ?
    Se2 Hg1 Se3A C21A 5_566 . . . -175.0(3) ?
    Hg1 Se3A C21A C22A . . . . 35.3(5) ?
    Hg1 Se3A C21A C26A . . . . -148.2(4) ?
    C26A C21A C22A C23A . . . . 0.00(3) ?
    Se3A C21A C22A C23A . . . . 176.6(6) ?
    C21A C22A C23A C24A . . . . 0.00(3) ?
    C22A C23A C24A C25A . . . . 0.00(7) ?
    C23A C24A C25A C26A . . . . -0.01(9) ?
    C24A C25A C26A C21A . . . . 0.01(9) ?
    C22A C21A C26A C25A . . . . -0.01(7) ?
    Se3A C21A C26A C25A . . . . -176.8(6) ?
    Se1 Hg1 Se3B C21B . . . . 77.9(3) ?
    Se3A Hg1 Se3B C21B . . . . -150.0(10) ?
    Se2 Hg1 Se3B C21B . . . . -61.9(3) ?
    Se2 Hg1 Se3B C21B 5_566 . . . -162.0(3) ?
    Hg1 Se3B C21B C22B . . . . 34.0(5) ?
    Hg1 Se3B C21B C26B . . . . -148.4(4) ?
    C26B C21B C22B C23B . . . . 0.00(3) ?
    Se3B C21B C22B C23B . . . . 177.6(7) ?
    C21B C22B C23B C24B . . . . 0.00(3) ?
    C22B C23B C24B C25B . . . . 0.00(7) ?
    C23B C24B C25B C26B . . . . 0.00(9) ?
    C24B C25B C26B C21B . . . . 0.01(9) ?
    C22B C21B C26B C25B . . . . -0.01(7) ?
    Se3B C21B C26B C25B . . . . -177.7(6) ?
data_global
_journal_date_recd_electronic     2008-06-06
_journal_date_accepted     2008-06-24
_journal_name_full     'Acta Crystallographica, Section E'
_journal_year     2008
_journal_volume     64
_journal_issue      8
_journal_page_first     m987
_journal_page_last     m988
_journal_paper_category     QM
_journal_coeditor_code     RZ2223
_publ_contact_author
;
 Michael D. Romanelli
 Department of Chemistry and Chemical Biology
 Rutgers, The State University of New Jersey
 Wright-Rieman Laboratories
 610 Taylor Road
 Piscataway, NJ  08854-8087  USA
;
_publ_contact_author_email     romanell@rci.rutgers.edu
_publ_contact_author_fax     '732 445 5312'
_publ_contact_author_phone     '732 445 5678'
_publ_section_title
;\
Tetrakis(1,2-dimethoxyethane-\k^2^<i>O</i>,<i>O</i>')ytterbium(II)
bis(\m~2~-phenylselenolato-\k^2^<i>Se</i>:<i>Se</i>)bis[bis(phenylselenolato-\
\k<i>Se</i>)mercurate(II)]
;
loop_
    _publ_author_name
    _publ_author_address
    'Romanelli, Michael D.'
;Department of Chemistry and Chemical Biology
 Rutgers, The State University of New Jersey
 Piscataway, NJ 08854-8087
 USA
;
    'Emge, Thomas J.'
;Department of Chemistry and Chemical Biology
 Rutgers, The State University of New Jersey
 Piscataway, NJ 08854-8087
 USA
;
    'Brennan, John G.'
;Department of Chemistry and Chemical Biology
 Rutgers, The State University of New Jersey
 Piscataway, NJ 08854-8087
 USA
;
