# Supplementary material for: Tetra­kis(1,2-dimethoxy­ethane-κ2 O,O′)ytterbium(II) bis­(μ2-phenyl­selenolato-κ2 Se:Se)bis­[bis­(phenyl­selenolato-κSe)mercurate(II)]
Source: Acta Crystallogr Sect E Struct Rep Online. 2008 Jul 5;64(Pt 8):m987–8. doi: 10.1107/S1600536808019211 (PMC2961915; doi:10.1107/S1600536808019211)
Supplement: Supplementary file 2 [file e-64-0m987-Isup2.hkl]

# 
# h,k,l, Fc-squared, Fo-squared, sigma(Fo-squared) and status flag 
# 
data_I
_shelx_title ' ybsefdm in C2/c' 
_shelx_refln_list_code          4 
_shelx_F_calc_maximum      993.76 
_exptl_crystal_F_000      3520.00 
_reflns_d_resolution_high  0.8000 
 
loop_ 
 _symmetry_equiv_pos_as_xyz 
 'x, y, z' 
 '-x, y, -z+1/2' 
 'x+1/2, y+1/2, z' 
 '-x+1/2, y+1/2, -z+1/2' 
 '-x, -y, -z' 
 'x, -y, z-1/2' 
 '-x+1/2, -y+1/2, -z' 
 'x+1/2, -y+1/2, z-1/2' 
 
_cell_length_a    22.6880 
_cell_length_b    12.3538 
_cell_length_c    22.8431 
_cell_angle_alpha  90.000 
_cell_angle_beta  114.218 
_cell_angle_gamma  90.000 
 
_shelx_F_squared_multiplier     1.000 
 
loop_ 
 _refln_index_h 
 _refln_index_k 
 _refln_index_l 
 _refln_F_squared_calc 
 _refln_F_squared_meas 
 _refln_F_squared_sigma 
 _refln_observed_status 
   2   0   0   774646.50   860832.63  50103.66 o 
   4   0   0   107945.94   111914.65   3775.05 o 
   6   0   0   140913.19   130614.59   4426.68 o 
   8   0   0    71144.29    66712.13   2336.84 o 
  10   0   0     7186.63     7230.09    805.56 o 
  12   0   0   125517.58   125858.73   4342.77 o 
  14   0   0   163319.70   162513.22   5603.01 o 
  16   0   0    36980.64    36339.07   1506.16 o 
  18   0   0     5614.70     7253.75    646.55 o 
  20   0   0     3799.61     4152.26    582.98 o 
  22   0   0     7702.66     8276.08   1044.04 o 
  24   0   0     2188.64     1104.44   1329.35 o 
   1   1   0   202701.59   218091.66   9354.16 o 
   3   1   0    66937.45    71273.55   2108.37 o 
   5   1   0   428177.06   457227.72  10781.56 o 
   7   1   0   428652.22   457491.56  10792.22 o 
   9   1   0   230990.78   239339.52   5699.53 o 
  11   1   0    10901.96    10320.08    403.42 o 
  13   1   0    11573.49    10995.29    452.73 o 
  15   1   0     9748.62    10325.35    488.54 o 
  17   1   0     3188.94     3050.32    344.62 o 
  19   1   0     6352.86     5558.25    429.35 o 
  21   1   0    23989.52    24523.74   1122.18 o 
  23   1   0    26759.68    25438.01   1429.27 o 
  25   1   0       34.96      877.53   1001.77 o 
   0   2   0   328225.44   358605.03  11968.13 o 
   2   2   0   123540.90   136139.95   3001.12 o 
   4   2   0    64619.64    68984.73   2366.67 o 
   6   2   0    92147.61    88566.03   2365.19 o 
   8   2   0     5217.24     6067.25    292.99 o 
  10   2   0   138249.19   141328.02   3427.89 o 
  12   2   0    57942.76    54096.61   1412.90 o 
  14   2   0    24649.41    24103.84    756.66 o 
  16   2   0    25573.92    25815.92    830.29 o 
  18   2   0     1907.55     1951.79    342.30 o 
  20   2   0    12370.39    12875.93    710.67 o 
  22   2   0    12017.77    14644.05    896.18 o 
  24   2   0       22.07     -677.36    677.36 o 
   1   3   0    37218.13    35435.50   1690.44 o 
   3   3   0    19624.82    22600.70    587.97 o 
   5   3   0    23235.81    23631.82   1502.94 o 
   7   3   0    80592.92    83559.26   2227.98 o 
   9   3   0    41358.00    45398.22   1199.85 o 
  11   3   0    46589.71    45839.95   1229.32 o 
  13   3   0       15.62      -61.70    226.66 o 
  15   3   0      206.99       91.47    281.19 o 
  17   3   0     2469.98     2922.20    357.60 o 
  19   3   0    10132.32    10049.61    638.80 o 
  21   3   0    27334.57    26715.36   1222.67 o 
  23   3   0      875.35      658.60    680.66 o 
  25   3   0      118.56     -353.32    731.66 o 
   0   4   0   400685.78   412231.94  13751.45 o 
   2   4   0    77579.67    81166.58   1983.94 o 
   4   4   0     1011.42     1397.11    298.02 o 
   6   4   0      124.59      377.75    213.08 o 
   8   4   0    33892.32    34168.63    995.28 o 
  10   4   0    82942.91    75688.58   1944.39 o 
  12   4   0      345.31      752.16    254.34 o 
  14   4   0    46443.25    45882.82   1292.19 o 
  16   4   0     5724.12     6179.65    508.37 o 
  18   4   0      328.08      152.36    363.34 o 
  20   4   0    12685.18    12733.53    854.49 o 
  22   4   0      128.96      -70.64    494.20 o 
  24   4   0       16.96     -253.56    719.94 o 
   1   5   0    52234.23    54441.18   1388.99 o 
   3   5   0    17396.27    18388.46    672.39 o 
   5   5   0   158495.38   157833.48   4717.07 o 
   7   5   0   298258.75   269525.84   9648.02 o 
   9   5   0    95333.97    93151.86   2399.81 o 
  11   5   0    15455.03    15152.65    603.65 o 
  13   5   0     2961.52     3395.95    337.67 o 
  15   5   0    11520.12    10908.38    630.07 o 
  17   5   0       15.95       34.25    350.47 o 
  19   5   0     8615.94     8519.72    732.74 o 
  21   5   0    24800.27    25905.38   1268.61 o 
  23   5   0    10336.77    10395.10    893.24 o 
   0   6   0   182857.48   185178.61   7253.59 o 
   2   6   0   207621.11   209729.48   5039.03 o 
   4   6   0    28915.50    31364.62   1037.89 o 
   6   6   0    17863.25    17724.09    570.01 o 
   8   6   0     9144.37     8827.78    445.60 o 
  10   6   0    96518.09    92956.66   2235.29 o 
  12   6   0   107606.33   103514.84   2955.70 o 
  14   6   0   107570.52    97990.02   2826.50 o 
  16   6   0    61073.48    61996.43   1932.20 o 
  18   6   0     1026.24      651.39    493.87 o 
  20   6   0    37234.52    39563.72   1644.62 o 
  22   6   0    23887.09    25313.66   1436.32 o 
   1   7   0     2150.23     1346.83    330.28 o 
   3   7   0    30175.90    30753.27    902.42 o 
   5   7   0   262019.86   264741.25   5880.15 o 
   7   7   0   361184.16   380103.06   8435.20 o 
   9   7   0    12600.20    13136.40    749.11 o 
  11   7   0    44287.86    38052.60   1184.97 o 
  13   7   0     8644.75     8718.45    637.54 o 
  15   7   0    14112.13    12364.73    654.98 o 
  17   7   0       46.20     -109.77    399.24 o 
  19   7   0    60876.40    57624.19   2393.17 o 
  21   7   0   100305.61   100853.91   4593.38 o 
  23   7   0    22219.42    25162.89   1479.39 o 
   0   8   0   177983.06   178743.61   6175.19 o 
   2   8   0    49377.94    50833.20   1391.53 o 
   4   8   0      276.66      152.47    241.77 o 
   6   8   0    36434.11    36596.87   1028.16 o 
   8   8   0      267.52      263.97    281.26 o 
  10   8   0    43379.77    44240.75   1898.86 o 
  12   8   0    75201.87    75911.77   2319.70 o 
  14   8   0    55408.71    56601.41   2036.05 o 
  16   8   0    26458.89    25187.01   1621.09 o 
  18   8   0       36.39     -319.02    478.67 o 
  20   8   0    26469.48    25285.00   1432.45 o 
  22   8   0    16250.32    16664.26   1198.09 o 
   1   9   0    46582.16    46567.01   1318.84 o 
   3   9   0     9802.55     9904.70    516.36 o 
   5   9   0    55882.95    56606.32   2477.57 o 
   7   9   0    29976.97    29017.77    990.27 o 
   9   9   0     9848.85    10522.47    939.40 o 
  11   9   0      832.81      853.12    407.30 o 
  13   9   0     2843.34     2835.08    468.69 o 
  15   9   0       90.56      -77.80    418.78 o 
  17   9   0      633.74     1013.27    496.86 o 
  19   9   0     4354.97     4502.59    667.51 o 
  21   9   0     5502.67     5775.63    743.25 o 
   0  10   0    64558.71    64034.91   3824.62 o 
   2  10   0     7666.37     7680.09    494.92 o 
   4  10   0    17720.00    17544.08    723.06 o 
   6  10   0    10340.37     9144.03    731.98 o 
   8  10   0       68.21     -282.46    439.66 o 
  10  10   0     3910.84     3801.56    501.37 o 
  12  10   0     1971.52     2115.70    488.34 o 
  14  10   0     1721.15     1852.56    499.16 o 
  16  10   0     2371.93     1592.49    538.88 o 
  18  10   0       64.10       71.36    514.03 o 
   1  11   0    26836.49    26667.38   1106.86 o 
   3  11   0     3386.62     3577.88    464.20 o 
   5  11   0     6470.86     7235.79    789.79 o 
   7  11   0    25141.45    24039.03   1251.59 o 
   9  11   0     4794.40     4369.79    616.81 o 
  11  11   0       55.53      -41.23    493.71 o 
  13  11   0     2977.34     2439.00    530.39 o 
  15  11   0     3722.25     2545.21    599.17 o 
  17  11   0      434.82      167.23    545.20 o 
   0  12   0    37411.02    37857.21   2216.28 o 
   2  12   0    29919.05    28617.18   1125.16 o 
   4  12   0    18102.11    17491.23   1018.10 o 
   6  12   0      352.35      110.63    503.99 o 
   8  12   0      856.84      881.98    556.62 o 
  10  12   0     1832.70     1548.72    586.80 o 
  12  12   0    24017.81    23676.62   1270.86 o 
  14  12   0    42134.23    44094.38   2124.05 o 
  16  12   0    22164.20    26102.55   1845.77 o 
   1  13   0     6066.30     7639.35    798.24 o 
   3  13   0     3378.80     3349.79    840.57 o 
   5  13   0    43460.09    43821.31   2225.86 o 
   7  13   0    73930.57    79609.48   2877.35 o 
   9  13   0    54326.35    51668.71   2084.94 o 
  11  13   0    11732.21    13328.40   1019.99 o 
  13  13   0     2746.93     3035.16    713.17 o 
   0  14   0   117118.82   116770.54   8489.74 o 
   2  14   0    57162.23    58835.94   2754.94 o 
   4  14   0     3255.20     2696.08    919.64 o 
   6  14   0     2630.95     2890.40    957.84 o 
   8  14   0     8856.55     9544.52   1218.48 o 
  10  14   0     1069.06      721.61    857.73 o 
   1  15   0    12373.55    12568.20   1958.14 o 
   3  15   0      161.05     1103.06    904.76 o 
   5  15   0    17974.95    21758.19   1713.02 o 
 -25   1   1    15516.02    15996.03   1602.41 o 
 -23   1   1      852.09      371.95    488.20 o 
 -21   1   1     6713.57     6812.09    546.67 o 
 -19   1   1    10196.52    10376.03    544.60 o 
 -17   1   1    36636.12    37594.57   1215.23 o 
 -15   1   1    84598.02    84095.03   2139.30 o 
 -13   1   1     2681.35     3156.68    258.76 o 
 -11   1   1    12965.99    12210.29    442.75 o 
  -9   1   1      100.06      155.86    147.68 o 
  -7   1   1      231.89      264.29    126.08 o 
  -5   1   1     2754.57     2492.53    166.00 o 
  -3   1   1   111490.15   113265.96   2965.35 o 
  -1   1   1    55137.04    62857.07   1854.20 o 
   1   1   1    20579.28    22515.06    630.56 o 
   3   1   1     2147.09     1698.47    144.38 o 
   5   1   1   157401.28   156977.81   3745.02 o 
   7   1   1   111353.06   112680.45   2726.20 o 
   9   1   1    19330.75    17109.87    530.58 o 
  11   1   1    56414.09    51803.53   1349.26 o 
  13   1   1      997.46      943.83    235.95 o 
  15   1   1    38439.45    38316.92   1102.28 o 
  17   1   1    28618.55    27937.82    909.85 o 
  19   1   1     1501.02      959.10    339.94 o 
  21   1   1      886.61     1289.09    591.98 o 
  23   1   1    16632.03    16197.56   1217.40 o 
  25   1   1    21364.09    24144.33   2742.63 o 
 -26   2   1    50258.87    50398.38   2943.45 o 
 -24   2   1    32346.57    34216.45   2183.61 o 
 -22   2   1      407.64      -52.74    471.33 o 
 -20   2   1     5170.87     5856.18    700.56 o 
 -18   2   1    15896.91    15050.11    637.37 o 
 -16   2   1    76501.77    76756.52   1994.91 o 
 -14   2   1      489.08      354.01    227.54 o 
 -12   2   1   233459.53   230888.38   5541.82 o 
 -10   2   1   195499.66   194369.23   4665.70 o 
  -8   2   1    49755.14    48468.03   1235.42 o 
  -6   2   1    41541.66    41734.88   1067.94 o 
  -4   2   1   177708.14   182236.59   4776.51 o 
  -2   2   1    25612.38    29992.56    841.75 o 
   0   2   1   180069.08   195884.23   4285.42 o 
   2   2   1   434423.41   460220.50  10836.59 o 
   4   2   1     4309.46     6791.84    742.74 o 
   6   2   1    41945.16    47186.70   1198.53 o 
   8   2   1     2816.23     3344.73    243.90 o 
  10   2   1     6881.50     7316.55    357.05 o 
  12   2   1     1580.64     1673.67    240.73 o 
  14   2   1    84710.60    82295.85   2106.71 o 
  16   2   1   154043.56   152375.31   3762.79 o 
  18   2   1    66594.51    65133.92   1771.21 o 
  20   2   1     2778.44     2430.82    548.79 o 
  22   2   1     7054.08     6563.51    852.25 o 
  24   2   1    38638.20    39696.59   3840.57 o 
 -25   3   1    29953.11    32860.96   3536.91 o 
 -23   3   1     1252.27     1509.00    554.17 o 
 -21   3   1    18175.58    16880.97    833.80 o 
 -19   3   1    64650.28    62771.66   2808.37 o 
 -17   3   1    98117.09    93901.70   2655.69 o 
 -15   3   1    78267.16    74567.78   1934.90 o 
 -13   3   1      379.00      540.92    234.37 o 
 -11   3   1    69887.95    64658.16   1661.35 o 
  -9   3   1    31649.23    33361.36    922.34 o 
  -7   3   1    46350.56    46780.83   1219.26 o 
  -5   3   1   454983.91   461161.38  10106.50 o 
  -3   3   1   165977.89   180571.70   3987.69 o 
  -1   3   1    16383.46    16780.49    481.10 o 
   1   3   1   210873.80   222808.91   4887.30 o 
   3   3   1   151380.20   152123.39   4153.45 o 
   5   3   1   151812.02   147486.53   3765.05 o 
   7   3   1   203125.39   201889.66   4848.49 o 
   9   3   1   184106.30   181784.05   4380.40 o 
  11   3   1   132141.81   131305.81   3226.27 o 
  13   3   1    12086.16    11039.96    491.72 o 
  15   3   1    21508.34    21299.53    753.10 o 
  17   3   1    53486.05    55250.17   2049.86 o 
  19   3   1    10128.76    11253.02    777.48 o 
  21   3   1    12941.94    13769.19    881.82 o 
  23   3   1    57216.23    60876.17   2625.76 o 
 -24   4   1    15503.38    15340.76   1047.05 o 
 -22   4   1     2371.56     2781.27    582.67 o 
 -20   4   1     4842.22     6683.05    725.05 o 
 -18   4   1     9040.65     9325.21    616.04 o 
 -16   4   1      638.84      569.45    363.49 o 
 -14   4   1    23848.80    23265.71    772.81 o 
 -12   4   1   142450.14   145629.19   3567.19 o 
 -10   4   1   256974.88   263318.63   6314.15 o 
  -8   4   1   148275.06   145509.83   3572.62 o 
  -6   4   1   175088.97   174222.92   3918.35 o 
  -4   4   1   265585.66   263216.72   5795.59 o 
  -2   4   1     2743.75     3207.78    309.19 o 
   0   4   1   419226.25   445046.34  10516.10 o 
   2   4   1   612113.31   671364.44  14632.85 o 
   4   4   1   264368.69   273580.41   6532.45 o 
   6   4   1      376.61      808.88    217.70 o 
   8   4   1     1549.85     1196.38    249.73 o 
  10   4   1    19715.65    18820.77    653.60 o 
  12   4   1      862.88      617.17    253.67 o 
  14   4   1     7955.06     7889.12    629.08 o 
  16   4   1    49914.66    48800.31   2244.04 o 
  18   4   1    69987.21    69183.40   2372.19 o 
  20   4   1     6042.42     6572.37    656.88 o 
  22   4   1    16649.56    17988.08   1054.42 o 
  24   4   1    16719.41    17929.41   1377.71 o 
 -23   5   1      235.57      892.46    662.04 o 
 -21   5   1     3714.71     3908.56    598.59 o 
 -19   5   1    28935.71    27960.23   1084.54 o 
 -17   5   1     5369.39     5715.95    557.38 o 
 -15   5   1     2380.09     2755.01    426.33 o 
 -13   5   1      264.29      451.27    323.19 o 
 -11   5   1    24309.05    23983.43    787.64 o 
  -9   5   1    65069.15    61518.98   1630.50 o 
  -7   5   1   112177.48   105993.66   2467.48 o 
  -5   5   1   972232.94   998830.13  21782.83 o 
  -3   5   1   359150.25   374388.34   8880.41 o 
  -1   5   1     3927.83     4137.51    247.55 o 
   1   5   1    32420.91    32636.09    916.18 o 
   3   5   1   141698.94   146749.86   3450.61 o 
   5   5   1    23596.97    22923.88    663.07 o 
   7   5   1    63931.21    58194.77   3178.03 o 
   9   5   1    93654.41    90637.70   2348.14 o 
  11   5   1    22362.60    21422.47    753.87 o 
  13   5   1     9809.68    10298.48    527.70 o 
  15   5   1    16887.57    17760.20    798.75 o 
  17   5   1     1954.96     2029.88    420.13 o 
  19   5   1     4884.42     5367.04    794.96 o 
  21   5   1     9119.16     9491.78    812.14 o 
  23   5   1    22813.98    24017.30   1935.50 o 
 -24   6   1       32.68      171.17    659.44 o 
 -22   6   1      130.70      -54.64    585.02 o 
 -20   6   1      131.31      167.34    527.67 o 
 -18   6   1       59.91      -26.83    379.85 o 
 -16   6   1     7103.39     7176.45    581.20 o 
 -14   6   1     2857.25     2287.94    425.44 o 
 -12   6   1      492.12      625.64    322.51 o 
 -10   6   1    54543.71    56443.29   2217.71 o 
  -8   6   1    39943.83    39975.93   2221.96 o 
  -6   6   1    59169.64    60140.62   1468.79 o 
  -4   6   1   207549.36   216403.20   5216.94 o 
  -2   6   1       78.17       71.79    182.16 o 
   0   6   1    46446.20    47382.52   1249.51 o 
   2   6   1    92924.98    93800.14   2344.49 o 
   4   6   1    88393.09    93394.88   2494.46 o 
   6   6   1     7519.38     9153.53    417.77 o 
   8   6   1    10243.57    10081.73    492.00 o 
  10   6   1      271.43      192.30    311.55 o 
  12   6   1      204.30      545.27    365.43 o 
  14   6   1     9630.94     9275.51    647.36 o 
  16   6   1      195.15     -145.12    373.36 o 
  18   6   1     4490.99     4360.02    615.87 o 
  20   6   1     1795.16     2083.44    571.34 o 
  22   6   1     3829.47     4044.42    693.50 o 
 -23   7   1      324.13     1070.49    584.88 o 
 -21   7   1      745.79     1603.14    577.18 o 
 -19   7   1     5625.99     6726.83   1088.75 o 
 -17   7   1      880.16     1154.92    425.57 o 
 -15   7   1      629.34      862.71    392.42 o 
 -13   7   1      832.56      614.32    371.66 o 
 -11   7   1      147.74     -101.68    311.36 o 
  -9   7   1    16832.10    16868.57    981.10 o 
  -7   7   1    15150.76    14045.50    516.00 o 
  -5   7   1      276.07      776.35    247.49 o 
  -3   7   1     7154.45     7455.04    453.11 o 
  -1   7   1     3648.38     3118.26    262.16 o 
   1   7   1    26779.30    26218.72    791.77 o 
   3   7   1     3020.45     2507.37    338.16 o 
   5   7   1      203.06      237.62    218.15 o 
   7   7   1     1555.46     3620.66    945.69 o 
   9   7   1    12369.44    10653.36    645.97 o 
  11   7   1    12262.46    12362.25    641.37 o 
  13   7   1       15.66      -43.54    387.99 o 
  15   7   1      753.45      803.37    411.71 o 
  17   7   1     1969.58     2178.07    552.63 o 
  19   7   1      369.25      430.02    580.66 o 
  21   7   1      235.09      153.54    606.79 o 
 -22   8   1     1798.07     1833.62    607.77 o 
 -20   8   1     5125.35     4481.26    824.92 o 
 -18   8   1     4031.05     3594.63    580.53 o 
 -16   8   1    18562.19    18707.76    888.16 o 
 -14   8   1    48391.02    47317.06   1560.09 o 
 -12   8   1    37266.12    35298.36   1145.84 o 
 -10   8   1    12822.61    12761.01    826.62 o 
  -8   8   1     4296.89     3847.98    334.81 o 
  -6   8   1    34865.50    32430.18    998.50 o 
  -4   8   1    19936.04    19630.00    683.38 o 
  -2   8   1     6012.41     5975.41    379.46 o 
   0   8   1    14637.50    13187.32    772.32 o 
   2   8   1    51582.53    53025.97   2369.10 o 
   4   8   1   185776.92   188395.72   4611.53 o 
   6   8   1    72222.29    71039.01   1759.68 o 
   8   8   1     6418.71     6464.91    440.84 o 
  10   8   1    21739.78    18195.14    765.11 o 
  12   8   1       51.50      259.30    368.15 o 
  14   8   1      192.24      298.38    382.76 o 
  16   8   1     8208.60     8959.42    731.42 o 
  18   8   1    10099.71    10699.15    826.87 o 
  20   8   1      586.54      628.41    571.73 o 
 -21   9   1     6839.09     7382.27    786.81 o 
 -19   9   1    39134.23    39091.59   1610.10 o 
 -17   9   1    10087.43    10115.87    722.43 o 
 -15   9   1     2045.47     2110.18    477.82 o 
 -13   9   1    11781.56    10852.54    695.37 o 
 -11   9   1     9453.27     9230.49    649.23 o 
  -9   9   1      341.38     -149.52    420.64 o 
  -7   9   1    87817.68    87676.92   2892.43 o 
  -5   9   1   306750.84   315299.09   7607.17 o 
  -3   9   1   145346.86   147026.22   3642.85 o 
  -1   9   1    14053.20    13369.36    578.07 o 
   1   9   1      696.39      889.39    292.50 o 
   3   9   1    45807.34    45781.52   1454.44 o 
   5   9   1    36979.41    37997.80   1153.84 o 
   7   9   1    10728.85     9519.00    530.02 o 
   9   9   1    98732.88    95633.49   2542.37 o 
  11   9   1    75845.92    74164.59   2049.77 o 
  13   9   1    15432.73    13933.19    779.75 o 
  15   9   1     1578.41     1694.83    516.00 o 
  17   9   1     3229.53     3209.69    602.02 o 
  19   9   1      264.61      434.36    550.38 o 
 -20  10   1     5439.95     6815.98    851.00 o 
 -18  10   1     7264.02     7074.19    738.24 o 
 -16  10   1      650.25      376.02    460.95 o 
 -14  10   1    40842.11    38803.50   1413.85 o 
 -12  10   1    83962.34    82324.72   2518.72 o 
 -10  10   1    88597.09    81536.60   6886.29 o 
  -8  10   1    13442.47    11365.35    848.00 o 
  -6  10   1    13002.15    11492.70    910.28 o 
  -4  10   1    51351.37    52605.69   1504.41 o 
  -2  10   1      645.41      699.43    313.97 o 
   0  10   1    49512.79    48396.87   1384.95 o 
   2  10   1   186087.38   183845.33   4937.04 o 
   4  10   1   166961.23   180840.36   4514.90 o 
   6  10   1    48237.98    47806.97   2524.40 o 
   8  10   1     2315.25     2513.64    512.32 o 
  10  10   1    19564.93    18396.28    889.46 o 
  12  10   1      925.88     1158.72    466.44 o 
  14  10   1    11143.45    10999.09    929.05 o 
  16  10   1    36293.21    36897.18   1539.80 o 
  18  10   1    27756.23    28354.52   1346.96 o 
 -17  11   1    31609.57    31735.97   1504.00 o 
 -15  11   1    11810.52    12002.28    931.98 o 
 -13  11   1     1835.10     2112.94    691.73 o 
 -11  11   1    13395.38    13800.42    955.95 o 
  -9  11   1      914.33     1235.57    536.25 o 
  -7  11   1    15297.54    14163.60    927.55 o 
  -5  11   1    89789.91    96802.03   3231.27 o 
  -3  11   1   100489.52   102066.70   2961.11 o 
  -1  11   1    15882.74    16391.95    800.96 o 
   1  11   1    13503.29    13962.47    656.24 o 
   3  11   1    11722.71    11397.05    599.85 o 
   5  11   1     7352.67     7916.30    731.42 o 
   7  11   1    42084.79    42606.95   2243.55 o 
   9  11   1    57017.87    53133.66   3156.10 o 
  11  11   1    42233.53    43150.72   1536.90 o 
  13  11   1     4034.84     4683.58    602.69 o 
  15  11   1     9326.30     9171.42    804.61 o 
  17  11   1    13829.74    14439.17   1203.42 o 
 -16  12   1    13995.43    15949.62   1219.51 o 
 -14  12   1       23.39      784.47    613.78 o 
 -12  12   1    14786.03    14979.13   1045.04 o 
 -10  12   1    29563.10    27453.31   1371.84 o 
  -8  12   1    14121.90    14282.16    997.11 o 
  -6  12   1     3856.23     3405.81    631.73 o 
  -4  12   1      373.35      566.80    512.38 o 
  -2  12   1       78.65      -46.86    405.19 o 
   0  12   1    23764.85    24523.08   1212.94 o 
   2  12   1    38057.70    37458.30   1571.52 o 
   4  12   1     1383.92     1779.22    558.13 o 
   6  12   1     8255.47     9654.72   2169.58 o 
   8  12   1     6068.80     5821.76    711.31 o 
  10  12   1     2962.91     1696.33    719.02 o 
  12  12   1        3.38     -106.72    577.40 o 
  14  12   1    14484.54    13714.23   1523.39 o 
 -13  13   1     1635.58     2384.01    691.40 o 
 -11  13   1     1585.67     1283.84    641.53 o 
  -9  13   1     7567.48     8295.76    851.18 o 
  -7  13   1     5213.32     5813.09    749.10 o 
  -5  13   1      527.64      962.60    561.15 o 
  -3  13   1     1519.11      325.70    732.96 o 
  -1  13   1       15.15     -530.33    530.33 o 
   1  13   1     3344.76     3678.87    672.56 o 
   3  13   1       51.84      -52.04    744.18 o 
   5  13   1     9281.84     9814.81   1153.42 o 
   7  13   1     9404.23     8659.99   1042.23 o 
   9  13   1      444.83      881.99    603.90 o 
  11  13   1      111.16      632.45    972.46 o 
  13  13   1     1267.74     2223.00    769.07 o 
 -10  14   1      489.25      246.31    854.79 o 
  -8  14   1      162.10      282.09    860.86 o 
  -6  14   1      424.79       54.58    813.20 o 
  -4  14   1     2062.66     2254.66    841.41 o 
  -2  14   1     1823.05     1446.02    864.08 o 
   0  14   1      621.72      492.21    813.01 o 
   2  14   1     2485.28     3138.54    894.88 o 
   4  14   1     6838.01     8888.06   1134.03 o 
   6  14   1     8145.51     9816.42   1243.99 o 
   8  14   1      748.79      108.26   1077.87 o 
  10  14   1      731.43      674.77    844.41 o 
  -5  15   1     6613.43     7365.07   1173.79 o 
  -3  15   1     7284.23    10904.13   1314.16 o 
  -1  15   1     5342.73     5790.86   1694.43 o 
   1  15   1     1955.44     2260.23   1514.84 o 
   3  15   1      579.73     -214.54    888.42 o 
   5  15   1     2152.24     1373.31    929.65 o 
 -26   0   2      116.01       21.26   1355.09 o 
 -24   0   2    36184.52    34884.35   3047.00 o 
 -22   0   2    16085.44    16465.40   1275.99 o 
 -20   0   2       89.08      204.51    448.60 o 
 -18   0   2      312.52     1006.12    435.03 o 
 -16   0   2    15435.85    15344.06    830.89 o 
 -14   0   2    72415.25    71205.31   2574.43 o 
 -12   0   2    52339.90    49632.61   1827.69 o 
 -10   0   2   853369.13   886058.94  29498.43 o 
  -8   0   2   882438.38   946323.19  31477.93 o 
  -6   0   2    52075.97    48542.14   1706.29 o 
  -4   0   2    33499.31    33328.69   1162.35 o 
  -2   0   2   205633.63   223024.84  12961.20 o 
   0   0   2    91242.28    82832.58   3536.25 o 
   2   0   2   129145.70   144851.36   5977.83 o 
   4   0   2   732293.81   784605.81  26080.01 o 
   6   0   2   169727.83   186571.00   6296.21 o 
   8   0   2   179050.20   190055.48   6434.64 o 
  10   0   2   174443.30   179437.75   6114.66 o 
  12   0   2     6619.26     6617.94    525.47 o 
  14   0   2    85036.77    87297.70   3390.49 o 
  16   0   2    21153.10    21484.15   1068.91 o 
  18   0   2    91071.00    86286.41   3187.22 o 
  20   0   2    35162.01    34312.74   2319.65 o 
  22   0   2      846.01      444.98   1093.81 o 
  24   0   2     5332.87     6072.73   1563.22 o 
 -25   1   2     2299.60     2902.27    990.92 o 
 -23   1   2    10523.44    11362.15    709.76 o 
 -21   1   2     1179.29      933.68    386.13 o 
 -19   1   2     7963.73     7833.71    482.70 o 
 -17   1   2    23967.13    22861.46    770.22 o 
 -15   1   2   153186.42   149584.78   3663.82 o 
 -13   1   2   197145.63   195915.44   4720.59 o 
 -11   1   2    27775.82    26280.80    747.57 o 
  -9   1   2   280551.69   284511.69   6760.04 o 
  -7   1   2    25077.64    24566.17    659.07 o 
  -5   1   2    59831.66    56134.66   1518.70 o 
  -3   1   2   873156.38   883625.94  22770.35 o 
  -1   1   2   936202.00  1035145.25  29913.66 o 
   1   1   2   221165.03   246471.19   7134.87 o 
   3   1   2      683.72     1041.29    176.98 o 
   5   1   2    26247.45    24841.21    676.32 o 
   7   1   2    10197.92     9909.94    358.97 o 
   9   1   2      363.59      341.86    175.87 o 
  11   1   2    16980.62    16906.97    564.54 o 
  13   1   2   196372.30   202808.53   4902.04 o 
  15   1   2    75632.77    77519.91   2008.60 o 
  17   1   2     1584.46     2207.92    342.20 o 
  19   1   2    14992.29    15765.49    784.02 o 
  21   1   2     1560.57     1092.19    546.14 o 
  23   1   2     7532.31     8086.77   1106.49 o 
 -26   2   2      654.10     1234.58   1319.84 o 
 -24   2   2     5584.84     5904.92    673.18 o 
 -22   2   2    20119.12    17421.36    819.23 o 
 -20   2   2    27626.27    25138.49    970.27 o 
 -18   2   2      112.64       25.28    284.48 o 
 -16   2   2    17770.53    17077.14    631.59 o 
 -14   2   2    16693.96    15946.41    569.19 o 
 -12   2   2      946.87     1167.06    209.13 o 
 -10   2   2    92948.48    91673.32   2259.01 o 
  -8   2   2   246530.91   248179.72   5902.24 o 
  -6   2   2   152993.73   156200.73   4096.95 o 
  -4   2   2    51904.36    62166.54   2326.41 o 
  -2   2   2   101094.19   111704.23   3291.96 o 
   0   2   2    10079.34    11331.10    337.81 o 
   2   2   2    90034.60   103190.84   2507.08 o 
   4   2   2     7927.87     8959.27   1018.72 o 
   6   2   2   195716.16   200391.09   4797.58 o 
   8   2   2    41595.38    42496.08   1125.98 o 
  10   2   2      150.49      289.94    205.64 o 
  12   2   2     8063.14     8558.39    417.78 o 
  14   2   2     9945.41    10029.59    497.15 o 
  16   2   2       30.27     -172.61    354.24 o 
  18   2   2    42271.29    44094.68   1581.94 o 
  20   2   2    49922.50    51148.58   2215.30 o 
  22   2   2     3406.53     3556.18    789.87 o 
  24   2   2     4866.72     5422.53    906.68 o 
 -25   3   2      223.07     -121.43    578.84 o 
 -23   3   2      533.73      474.14    570.00 o 
 -21   3   2    22557.54    22401.84    950.62 o 
 -19   3   2    10877.19    10687.33    640.11 o 
 -17   3   2      871.27     1248.23    349.45 o 
 -15   3   2    10389.09     9449.59    755.44 o 
 -13   3   2    15933.64    15260.07    544.37 o 
 -11   3   2    55005.28    51607.08   1473.95 o 
  -9   3   2       74.50       52.24    150.37 o 
  -7   3   2    42998.03    41952.27   1228.53 o 
  -5   3   2     7997.64     8068.23    346.65 o 
  -3   3   2   206713.95   217746.95   6367.04 o 
  -1   3   2    36529.17    35911.38    847.30 o 
   1   3   2   304636.06   330042.47   8558.51 o 
   3   3   2    12693.40    12780.51    620.36 o 
   5   3   2      838.04      353.00    212.85 o 
   7   3   2     7827.44     7243.77    368.00 o 
   9   3   2   110852.51   108052.08   2679.44 o 
  11   3   2    42192.49    39635.58   1102.71 o 
  13   3   2       62.73      281.91    252.46 o 
  15   3   2     3715.52     4069.18    560.14 o 
  17   3   2      622.98      504.57    373.55 o 
  19   3   2    18391.23    19559.73   1032.70 o 
  21   3   2    20969.87    22037.37   1433.71 o 
  23   3   2       46.48     -300.90    721.97 o 
 -24   4   2     6617.67     6145.89    739.64 o 
 -22   4   2       26.32      230.60    497.58 o 
 -20   4   2     9227.99     9117.79    646.57 o 
 -18   4   2     5482.10     5609.40    493.36 o 
 -16   4   2       51.80      -76.65    334.51 o 
 -14   4   2       82.48       92.77    259.05 o 
 -12   4   2    43178.70    43781.03   1203.49 o 
 -10   4   2   123931.02   119815.47   2955.44 o 
  -8   4   2    40313.38    36399.13   1462.46 o 
  -6   4   2     2813.22     2863.19    228.82 o 
  -4   4   2     7105.71     9427.52    911.42 o 
  -2   4   2    29105.30    27653.98    749.25 o 
   0   4   2   114196.13   130199.23   2902.89 o 
   2   4   2     9715.60     9622.99    332.40 o 
   4   4   2    85650.80    85418.31   2148.20 o 
   6   4   2    37033.67    35480.87   1076.18 o 
   8   4   2    19976.60    19273.44    749.31 o 
  10   4   2    53828.90    52194.61   1420.20 o 
  12   4   2     3160.32     3170.77    316.84 o 
  14   4   2     2637.75     2575.29    389.33 o 
  16   4   2     8634.95     7103.88    558.09 o 
  18   4   2     1181.72     1448.00    502.47 o 
  20   4   2     1860.33     1284.65    534.08 o 
  22   4   2      674.94     1731.43    737.03 o 
  24   4   2      278.15     -371.14    768.84 o 
 -25   5   2     1333.18     2125.02    718.19 o 
 -23   5   2     6633.32     7925.16    852.62 o 
 -21   5   2     1394.47     1419.00    462.17 o 
 -19   5   2     9432.97     9430.36    641.85 o 
 -17   5   2    45292.16    43201.45   1429.77 o 
 -15   5   2    52535.38    46937.34   1502.29 o 
 -13   5   2    22806.24    22132.62    891.31 o 
 -11   5   2     3743.63     3994.09    369.53 o 
  -9   5   2    31261.17    30080.54   1219.07 o 
  -7   5   2     1491.46     2002.86    386.91 o 
  -5   5   2    10729.12     8852.38    483.71 o 
  -3   5   2   194818.59   189359.55   4527.18 o 
  -1   5   2   354011.34   361911.72   8593.38 o 
   1   5   2   111915.81   124516.73   2793.93 o 
   3   5   2    14571.11    13325.69    544.68 o 
   5   5   2    22560.41    21372.54    703.88 o 
   7   5   2    15884.30    13468.53    670.80 o 
   9   5   2     4761.20     5706.38    437.22 o 
  11   5   2    88462.66    86040.84   2243.24 o 
  13   5   2   105807.46   103218.39   2658.63 o 
  15   5   2    25572.03    25007.22    980.71 o 
  17   5   2      464.65      426.80    463.24 o 
  19   5   2     6228.25     6349.50    696.02 o 
  21   5   2     1100.53     1638.23    599.09 o 
  23   5   2     2654.68     2043.36    847.26 o 
 -24   6   2    20216.18    22396.60   1180.39 o 
 -22   6   2    56234.73    57578.75   2413.35 o 
 -20   6   2    36599.20    36036.14   1432.88 o 
 -18   6   2     1598.79     1161.24    434.68 o 
 -16   6   2    34247.61    33494.24   1236.07 o 
 -14   6   2     5781.66     6804.56    520.43 o 
 -12   6   2       54.58      204.46    312.70 o 
 -10   6   2    95117.76    88858.89   2228.30 o 
  -8   6   2   304898.84   283199.53   6291.94 o 
  -6   6   2   245187.30   236241.17   5258.81 o 
  -4   6   2     5327.23     4745.91    347.62 o 
  -2   6   2    17969.63    17111.82    582.11 o 
   0   6   2    53064.41    54707.30   1427.08 o 
   2   6   2    97427.42    99284.21   2282.13 o 
   4   6   2   143795.09   152461.67   3744.73 o 
   6   6   2   303662.44   301132.44   6692.61 o 
   8   6   2    47635.05    45510.76   1329.07 o 
  10   6   2     4582.22     4012.01    397.23 o 
  12   6   2    38033.67    37152.34   1146.78 o 
  14   6   2     4005.49     3715.72    478.74 o 
  16   6   2     4085.97     4745.85    978.83 o 
  18   6   2    57649.75    58907.27   2157.98 o 
  20   6   2    79299.30    80415.51   2805.23 o 
  22   6   2    13659.91    13061.98   1214.81 o 
 -23   7   2    18733.15    18842.01   1416.94 o 
 -21   7   2    34104.29    34221.89   1443.25 o 
 -19   7   2     1371.72      662.57    437.63 o 
 -17   7   2    60532.39    58348.64   2322.65 o 
 -15   7   2   116618.75   115821.02   3268.93 o 
 -13   7   2    88481.13    80642.42   2168.16 o 
 -11   7   2    36224.54    33863.49   1078.30 o 
  -9   7   2     8875.79     8490.46    683.64 o 
  -7   7   2    18175.35    18106.37    639.16 o 
  -5   7   2    74185.67    76116.01   1960.69 o 
  -3   7   2   336416.97   347368.28   8298.31 o 
  -1   7   2   109918.30   114892.85   3135.93 o 
   1   7   2      847.60      936.48    277.74 o 
   3   7   2      207.78      741.40    425.99 o 
   5   7   2     6644.34     7969.24    828.00 o 
   7   7   2     2888.65     2665.96    313.52 o 
   9   7   2   104331.10   101945.69   3648.88 o 
  11   7   2   207472.05   204801.77   5540.14 o 
  13   7   2   121475.93   118016.04   3352.71 o 
  15   7   2    31060.96    30070.50   1405.31 o 
  17   7   2     1193.43     1547.12    544.61 o 
  19   7   2    55787.74    58039.98   2678.48 o 
  21   7   2    25140.22    28408.61   1535.55 o 
 -22   8   2    30957.42    31503.94   1994.34 o 
 -20   8   2    28764.00    26644.63   1237.53 o 
 -18   8   2     2941.18     3120.33    500.56 o 
 -16   8   2     8439.41     8456.18    642.80 o 
 -14   8   2    23467.80    21545.12    945.11 o 
 -12   8   2      507.79      326.03    390.48 o 
 -10   8   2    24619.38    26209.30   1370.15 o 
  -8   8   2   140364.91   132835.31   4873.70 o 
  -6   8   2    64111.34    64554.05   1731.13 o 
  -4   8   2     9493.20     8712.68    442.12 o 
  -2   8   2    31085.32    29553.70    893.09 o 
   0   8   2    23577.37    23478.64    848.65 o 
   2   8   2   103646.66   106165.80   2685.79 o 
   4   8   2   133875.23   134722.03   3123.06 o 
   6   8   2    75902.76    79872.48   3115.86 o 
   8   8   2     9429.63     9012.82    516.27 o 
  10   8   2     3743.58     4043.29    622.11 o 
  12   8   2    24602.07    24086.00    914.42 o 
  14   8   2    10127.12     9129.73    654.88 o 
  16   8   2     3912.45     3762.79    545.09 o 
  18   8   2    47313.13    44956.19   2012.09 o 
  20   8   2    58287.40    58792.19   2505.70 o 
 -21   9   2      475.02      -76.04    553.71 o 
 -19   9   2      391.58      628.00    520.63 o 
 -17   9   2      721.71     1108.16    459.68 o 
 -15   9   2    28277.12    28670.59   1738.67 o 
 -13   9   2    33904.25    34506.98   2004.58 o 
 -11   9   2      207.98      427.89    398.73 o 
  -9   9   2    53253.29    51978.23   1948.92 o 
  -7   9   2    13943.03    12403.15    793.58 o 
  -5   9   2     4812.86     5110.19    391.85 o 
  -3   9   2    59993.21    62193.94   1684.96 o 
  -1   9   2    57612.55    58106.77   1589.39 o 
   1   9   2     1170.90     1211.58    296.59 o 
   3   9   2     5480.01     5427.39    413.65 o 
   5   9   2      208.45      288.49    300.16 o 
   7   9   2     2643.12     2998.05    378.23 o 
   9   9   2     1420.87     1395.74    387.58 o 
  11   9   2     8576.28     8602.00    859.87 o 
  13   9   2    13947.86    13415.15    768.29 o 
  15   9   2     8746.55     8767.83    725.75 o 
  17   9   2     4767.73     5208.60    660.15 o 
  19   9   2     7467.63     8291.33    793.91 o 
 -20  10   2     2148.34     1507.68    627.90 o 
 -18  10   2      631.36      891.32    547.62 o 
 -16  10   2      925.72      922.16    481.76 o 
 -14  10   2     7913.17     8280.29    781.80 o 
 -12  10   2      110.34       -3.14    484.78 o 
 -10  10   2    12915.16    13206.24    880.52 o 
  -8  10   2    14914.52    13620.85   1201.16 o 
  -6  10   2     1178.02     1058.72    479.12 o 
  -4  10   2    12129.38    10062.42    638.52 o 
  -2  10   2    40234.62    39797.78   1202.05 o 
   0  10   2    21064.59    20290.41    764.63 o 
   2  10   2      907.31      700.40    334.71 o 
   4  10   2      458.55      777.22    409.43 o 
   6  10   2     2930.88     3134.93    414.42 o 
   8  10   2      583.50      209.76    428.04 o 
  10  10   2     8480.09     8275.26    660.41 o 
  12  10   2     3880.62     3888.89    545.71 o 
  14  10   2     2692.86     2849.21    567.63 o 
  16  10   2       23.43       29.34    506.70 o 
  18  10   2       49.45      578.73    574.45 o 
 -17  11   2    15488.96    15912.76   1049.41 o 
 -15  11   2    10190.00    10027.83    871.90 o 
 -13  11   2     1316.16     1662.48    604.77 o 
 -11  11   2     8232.56     9815.91   1335.91 o 
  -9  11   2    15127.23    15854.25   1017.81 o 
  -7  11   2     5681.38     5496.56    635.42 o 
  -5  11   2     1284.48      762.57    497.68 o 
  -3  11   2     1852.65     2081.84    426.53 o 
  -1  11   2      655.17      334.60    394.73 o 
   1  11   2     3847.11     3583.55    400.35 o 
   3  11   2     4750.34     4942.35    436.02 o 
   5  11   2      192.31      440.31    547.99 o 
   7  11   2      564.08      533.31    459.36 o 
   9  11   2    24801.28    23005.37   1174.33 o 
  11  11   2    51920.13    50069.77   1716.17 o 
  13  11   2    18503.85    21024.86   2535.57 o 
  15  11   2      898.65     1227.25    579.26 o 
  17  11   2      154.42     -369.39    559.38 o 
 -16  12   2     3139.84     2896.43    697.32 o 
 -14  12   2      149.37      186.89    571.83 o 
 -12  12   2     8984.45     9239.44    895.28 o 
 -10  12   2    18471.81    19060.91   1143.57 o 
  -8  12   2    26465.48    27179.79   1350.16 o 
  -6  12   2    20259.69    19263.87   1086.10 o 
  -4  12   2     9173.85     9281.98    828.26 o 
  -2  12   2      628.98      610.80    429.57 o 
   0  12   2     1091.50      515.34    429.93 o 
   2  12   2    12744.85    13050.31    912.06 o 
   4  12   2    55035.55    53715.32   2055.61 o 
   6  12   2    73576.36    73151.82   2610.59 o 
   8  12   2    19901.88    21264.18   1417.93 o 
  10  12   2     1707.24     1248.99    565.71 o 
  12  12   2     7215.87     8568.16    881.47 o 
  14  12   2      208.90      659.76    592.85 o 
 -13  13   2     6241.33     6840.95    835.16 o 
 -11  13   2     1431.19     1378.00    653.26 o 
  -9  13   2     4639.24     5555.61    769.07 o 
  -7  13   2       81.08      185.23    594.78 o 
  -5  13   2    11593.63    12273.06    970.86 o 
  -3  13   2    65362.38    65692.20   2428.62 o 
  -1  13   2   116509.82   117296.47   3892.08 o 
   1  13   2    65982.59    65443.14   2427.84 o 
   3  13   2     2999.03     3167.27    927.20 o 
   5  13   2     7732.82     9036.11   1126.05 o 
   7  13   2     2041.89     1754.74    825.30 o 
   9  13   2     4511.77     5253.57    746.49 o 
  11  13   2    28397.93    29604.82   1981.72 o 
  13  13   2    35072.52    45762.08   9541.02 o 
 -10  14   2    58702.77    60503.69   2416.30 o 
  -8  14   2    64040.11    68963.80   2830.33 o 
  -6  14   2    20791.78    20201.14   1784.80 o 
  -4  14   2       70.09      183.64    832.53 o 
  -2  14   2    14687.62    17529.32   1415.36 o 
   0  14   2    16881.72    16691.88   1394.75 o 
   2  14   2     2448.72     2298.44    902.60 o 
   4  14   2    48740.12    48951.17   2500.71 o 
   6  14   2    62073.63    61527.15   6078.32 o 
   8  14   2    28286.23    28914.99   1858.48 o 
  -5  15   2     2056.19     1318.99    978.40 o 
  -3  15   2    24125.59    24283.41   1740.91 o 
  -1  15   2    48339.94    43961.55   3251.57 o 
   1  15   2    23816.06    20933.10   2365.15 o 
   3  15   2       18.49     -317.11    889.09 o 
   5  15   2     5815.58     5231.35   1129.90 o 
 -25   1   3    17977.67    19584.94   1280.98 o 
 -23   1   3       40.77      -17.28    401.76 o 
 -21   1   3     4975.26     4102.99    466.56 o 
 -19   1   3     2783.67     2488.08    346.28 o 
 -17   1   3    21256.14    19565.80    686.94 o 
 -15   1   3     3492.75     3858.30    304.99 o 
 -13   1   3    89114.73    89260.03   2227.21 o 
 -11   1   3   126602.20   128568.98   3123.87 o 
  -9   1   3     4069.12     3482.10    216.82 o 
  -7   1   3      129.61      127.18    117.79 o 
  -5   1   3    38389.20    41099.63   1034.48 o 
  -3   1   3      622.23     1080.57    198.55 o 
  -1   1   3    69989.39    76824.91   2032.00 o 
   1   1   3   370916.47   393972.97  10206.64 o 
   3   1   3     4143.26     5630.28    496.20 o 
   5   1   3    70596.68    72533.76   1786.99 o 
   7   1   3    21123.35    20628.14    607.83 o 
   9   1   3     7509.20     8130.21    417.07 o 
  11   1   3      693.59     1076.61    219.01 o 
  13   1   3    36610.19    36017.02   1036.17 o 
  15   1   3   128996.98   128130.38   3198.73 o 
  17   1   3    19803.57    19705.50    846.92 o 
  19   1   3     1355.73     1311.90    519.87 o 
  21   1   3     3413.13     3984.13    695.65 o 
  23   1   3     6222.56     7392.81    956.86 o 
 -26   2   3    26761.41    30993.90   2062.44 o 
 -24   2   3     2987.31     3081.20    521.26 o 
 -22   2   3    30997.15    31490.14   1170.38 o 
 -20   2   3    52154.13    50760.89   1597.14 o 
 -18   2   3    68623.79    64974.08   1924.37 o 
 -16   2   3    83566.15    83053.16   2127.17 o 
 -14   2   3      472.73      335.93    212.02 o 
 -12   2   3   115470.51   114434.94   2805.80 o 
 -10   2   3    13307.83    11807.49    417.78 o 
  -8   2   3   397069.09   414636.25  10759.73 o 
  -6   2   3    76905.39    78046.14   1917.12 o 
  -4   2   3     1440.02     1394.52    206.40 o 
  -2   2   3     6555.12     6538.94    250.07 o 
   0   2   3   106600.80   114274.24   3007.96 o 
   2   2   3     1028.21     1329.23    198.98 o 
   4   2   3   265403.88   259512.42   6198.98 o 
   6   2   3   306053.56   307751.72   7324.90 o 
   8   2   3   134311.83   137664.19   3349.00 o 
  10   2   3   140405.92   140039.80   3426.50 o 
  12   2   3     1105.75      614.69    240.92 o 
  14   2   3   112556.01   110898.28   3079.16 o 
  16   2   3   100991.19   102206.15   3233.16 o 
  18   2   3      420.67      342.44    391.13 o 
  20   2   3    25294.75    26651.47   1489.93 o 
  22   2   3    31558.76    33614.77   1776.57 o 
  24   2   3    19440.53    19365.37   1413.45 o 
 -25   3   3    29256.98    28888.14   1517.52 o 
 -23   3   3     1225.88      948.72    464.31 o 
 -21   3   3     9700.94     9865.42    678.57 o 
 -19   3   3    22746.14    22515.38    914.92 o 
 -17   3   3    11637.35    11373.07    615.90 o 
 -15   3   3    38900.32    38986.40   1104.56 o 
 -13   3   3   336218.03   344034.84   8205.78 o 
 -11   3   3   282057.78   288991.13   6898.40 o 
  -9   3   3     3870.97     4792.91    442.98 o 
  -7   3   3   170812.77   161305.80   4281.21 o 
  -5   3   3    15238.97    10552.22    983.50 o 
  -3   3   3    67340.33    69823.19   1888.60 o 
  -1   3   3   398346.84   438437.63   9567.80 o 
   1   3   3   717985.13   797944.25  18789.02 o 
   3   3   3   124045.37   127865.66   3121.88 o 
   5   3   3       36.12      218.50    190.82 o 
   7   3   3    44327.16    42976.29   1182.63 o 
   9   3   3    35387.06    33828.30    967.22 o 
  11   3   3     1114.83     1376.39    258.97 o 
  13   3   3   107220.73   105262.14   2657.18 o 
  15   3   3   257731.94   256259.00   6215.37 o 
  17   3   3    73378.10    75732.60   2250.12 o 
  19   3   3     4918.34     5359.67   1000.24 o 
  21   3   3    30288.88    31279.60   1679.42 o 
  23   3   3    14321.70    14982.68   1654.63 o 
 -26   4   3     2338.11     2131.12    704.10 o 
 -24   4   3       29.29      190.95    522.68 o 
 -22   4   3    12993.28    13311.92    797.57 o 
 -20   4   3    82417.73    84832.66   2493.41 o 
 -18   4   3    76815.05    79038.92   3175.17 o 
 -16   4   3      326.17      575.51    336.93 o 
 -14   4   3    58987.05    58702.50   1749.63 o 
 -12   4   3    60053.30    56564.20   1491.10 o 
 -10   4   3     3852.53     4257.22    532.95 o 
  -8   4   3   319779.41   329445.56   7881.35 o 
  -6   4   3   736758.31   746917.25  19330.07 o 
  -4   4   3   227127.05   233356.53   6102.09 o 
  -2   4   3     2240.34     1745.89    360.47 o 
   0   4   3     9924.23     9393.42    347.43 o 
   2   4   3    31189.52    31244.65    860.29 o 
   4   4   3      274.55      340.11    203.50 o 
   6   4   3    35476.77    35094.09   1982.51 o 
   8   4   3   300360.94   309849.50   7453.38 o 
  10   4   3   149231.80   145782.41   3602.76 o 
  12   4   3     3776.81     2942.32    326.17 o 
  14   4   3    28012.32    26464.36    888.58 o 
  16   4   3    25561.69    24978.91    985.79 o 
  18   4   3      432.39      712.81    479.04 o 
  20   4   3    48033.37    52005.79   2667.57 o 
  22   4   3    52929.68    55016.05   2914.92 o 
 -25   5   3       82.71      388.60    657.78 o 
 -23   5   3     1518.77      775.17    596.58 o 
 -21   5   3      785.43      965.12    468.00 o 
 -19   5   3    26733.14    26403.05   1053.59 o 
 -17   5   3     1704.44     1161.06    405.32 o 
 -15   5   3   146117.86   143002.03   3941.83 o 
 -13   5   3   191782.91   192187.94   4721.39 o 
 -11   5   3    95727.93    91026.08   2359.55 o 
  -9   5   3     2519.08     2778.23    288.07 o 
  -7   5   3   208263.80   204611.34   4588.69 o 
  -5   5   3   202125.89   206459.97   4970.66 o 
  -3   5   3    52187.42    52541.63   1351.67 o 
  -1   5   3   266023.25   273443.66   6523.08 o 
   1   5   3    61581.64    66752.87   1562.38 o 
   3   5   3    96516.44    95333.43   2381.21 o 
   5   5   3   154367.20   156892.91   3862.25 o 
   7   5   3     2063.68     2517.15    317.53 o 
   9   5   3    52845.18    51380.98   2196.70 o 
  11   5   3     2148.16     3065.46    360.47 o 
  13   5   3    11944.06    11704.08    847.22 o 
  15   5   3    23616.94    24352.71   1283.21 o 
  17   5   3    18455.09    17821.92   1005.14 o 
  19   5   3     1635.26     1378.79    547.40 o 
  21   5   3    27653.15    26883.81   1617.80 o 
  23   5   3     1613.78     2964.48    856.49 o 
 -24   6   3      737.95      873.79    593.94 o 
 -22   6   3     1665.48     1884.01    554.94 o 
 -20   6   3     6384.98     6553.14    563.69 o 
 -18   6   3    13690.40    14607.17   1400.39 o 
 -16   6   3     6861.85     7360.62    543.74 o 
 -14   6   3    34027.32    34776.18   1117.03 o 
 -12   6   3    11812.01    12442.72    613.24 o 
 -10   6   3       48.52     -246.74    246.74 o 
  -8   6   3    74324.97    71746.92   1729.25 o 
  -6   6   3   265608.72   273092.47   6559.70 o 
  -4   6   3    60164.02    59581.57   1541.54 o 
  -2   6   3    13904.60    14838.59    565.73 o 
   0   6   3     6665.04     6003.03    364.91 o 
   2   6   3     2249.84     2249.47    231.18 o 
   4   6   3    44087.05    44595.67   1145.70 o 
   6   6   3    29825.50    29015.90   1322.79 o 
   8   6   3    23716.30    23738.68   1386.84 o 
  10   6   3    24589.12    24041.20    884.54 o 
  12   6   3      204.45      533.53    343.15 o 
  14   6   3      984.66      703.17    439.47 o 
  16   6   3      141.08      103.74    444.86 o 
  18   6   3       21.31      379.29    508.53 o 
  20   6   3    14518.03    13679.29    992.68 o 
  22   6   3     5915.63     5989.34    937.43 o 
 -23   7   3      824.70      641.52    678.83 o 
 -21   7   3     2459.15     1905.20    486.01 o 
 -19   7   3     1171.27     1083.93    428.50 o 
 -17   7   3     9267.41     9310.62    667.65 o 
 -15   7   3     6344.64     6171.69    532.51 o 
 -13   7   3     3488.94     4628.16    482.17 o 
 -11   7   3      832.75      731.78    318.24 o 
  -9   7   3    12094.84    10979.66    631.50 o 
  -7   7   3     7124.91     7295.00    407.85 o 
  -5   7   3       30.61       86.33    191.50 o 
  -3   7   3      810.05      701.52    209.12 o 
  -1   7   3     1942.62     1965.00    403.01 o 
   1   7   3    19844.73    19920.29   1647.25 o 
   3   7   3    37836.74    37384.82   1866.15 o 
   5   7   3        5.30       65.78    235.33 o 
   7   7   3    21399.98    20768.83    718.62 o 
   9   7   3     1086.94     1168.70    364.03 o 
  11   7   3     6409.15     6603.87    568.76 o 
  13   7   3     2661.31     2669.44    458.75 o 
  15   7   3       14.75       53.72    444.79 o 
  17   7   3       31.12     -267.92    505.76 o 
  19   7   3      966.68      914.54    580.83 o 
  21   7   3     1081.73     1091.60    654.20 o 
 -22   8   3     8799.69     9014.79    816.48 o 
 -20   8   3    21637.14    21063.12    996.89 o 
 -18   8   3     1826.25     1523.02    469.17 o 
 -16   8   3    12261.87    11728.03    726.08 o 
 -14   8   3    11657.33    11118.66    677.48 o 
 -12   8   3     4767.29     5949.01    692.92 o 
 -10   8   3      820.26     1147.06    443.35 o 
  -8   8   3    23356.55    21593.84   1278.14 o 
  -6   8   3   225784.05   224901.56   5450.16 o 
  -4   8   3   185522.64   183099.91   4479.39 o 
  -2   8   3     9522.78     9819.59    458.43 o 
   0   8   3     9426.23     9671.44    478.23 o 
   2   8   3    12600.66    12905.25    548.46 o 
   4   8   3    17689.42    18086.87    803.87 o 
   6   8   3    14040.25    12895.43    562.93 o 
   8   8   3   103398.58   100392.83   2429.22 o 
  10   8   3    10421.30    10255.49    614.89 o 
  12   8   3      211.46     -323.10    354.18 o 
  14   8   3       59.33      364.09    462.97 o 
  16   8   3     1143.85      819.56    531.75 o 
  18   8   3      199.44     -327.66    568.17 o 
  20   8   3     3654.18     4310.61    784.08 o 
 -21   9   3     5490.59     5377.85    737.78 o 
 -19   9   3     4086.16     4184.89    585.93 o 
 -17   9   3    22960.18    23081.60   1040.31 o 
 -15   9   3   124940.62   115653.62   3782.34 o 
 -13   9   3    90381.95    85165.54   2594.52 o 
 -11   9   3    27146.68    26494.41   1233.08 o 
  -9   9   3     4739.34     3826.92    566.37 o 
  -7   9   3    23230.22    23508.31   1278.17 o 
  -5   9   3    81863.19    81714.35   2386.19 o 
  -3   9   3      183.27     -104.15    260.88 o 
  -1   9   3   110687.99   110409.38   2806.31 o 
   1   9   3   166478.38   163678.03   4058.55 o 
   3   9   3   164213.80   165136.91   4096.47 o 
   5   9   3    69023.21    69016.31   1927.35 o 
   7   9   3     2779.84     2737.00    402.59 o 
   9   9   3    17478.15    17870.28   1163.82 o 
  11   9   3     4654.23     5986.41   1112.42 o 
  13   9   3    19768.84    22355.13   1345.37 o 
  15   9   3    14319.61    13618.62   1156.75 o 
  17   9   3     5620.58     5375.60    672.31 o 
  19   9   3        1.50      -32.93    565.72 o 
 -20  10   3    28846.43    28084.62   1331.04 o 
 -18  10   3    20378.13    19803.70    994.29 o 
 -16  10   3      172.77      243.40    477.89 o 
 -14  10   3    16289.59    17266.19   1039.76 o 
 -12  10   3    15463.39    15395.54    988.71 o 
 -10  10   3      977.71      775.68    493.95 o 
  -8  10   3    99391.34    99240.70   3295.46 o 
  -6  10   3   250779.83   235254.22   7355.40 o 
  -4  10   3   145577.72   142355.53   4772.19 o 
  -2  10   3     5597.36     4877.63    463.95 o 
   0  10   3    28096.18    26804.74    914.06 o 
   2  10   3    21944.40    21207.79    871.32 o 
   4  10   3       12.70      526.65    337.06 o 
   6  10   3    48156.38    47736.45   1336.24 o 
   8  10   3   142774.80   140895.52   4020.87 o 
  10  10   3    69748.99    69212.04   2522.36 o 
  12  10   3      396.77      228.94    487.09 o 
  14  10   3     6355.97     7064.38    728.51 o 
  16  10   3     3845.19     5061.14    946.46 o 
  18  10   3     2010.68     2004.35    644.44 o 
 -19  11   3     6261.00     7532.18   1573.06 o 
 -17  11   3      837.05     1853.84    637.95 o 
 -15  11   3     9156.93     8537.35    835.56 o 
 -13  11   3    78453.02    74890.41   2698.65 o 
 -11  11   3    50751.16    53752.30   2102.06 o 
  -9  11   3     3091.06     3304.01    613.48 o 
  -7  11   3     3957.77     3557.22    582.46 o 
  -5  11   3     1028.67      724.84    484.30 o 
  -3  11   3     7814.80     8515.62    617.54 o 
  -1  11   3    60905.44    62056.81   1941.86 o 
   1  11   3   116042.94   116995.27   3363.92 o 
   3  11   3    33215.83    34061.86   1247.71 o 
   5  11   3      891.08      282.79    374.24 o 
   7  11   3    13075.63    10851.98    807.87 o 
   9  11   3     5952.69     5923.66    587.00 o 
  11  11   3      117.77      311.05    501.40 o 
  13  11   3    36760.72    38299.53   1862.24 o 
  15  11   3    53345.72    57580.90   2153.23 o 
 -16  12   3    19878.47    19057.84   1271.70 o 
 -14  12   3       62.43     -177.67    587.85 o 
 -12  12   3    16644.19    19236.27   1475.51 o 
 -10  12   3      589.39       61.25    575.30 o 
  -8  12   3    24141.64    24103.55   1269.21 o 
  -6  12   3    19702.68    20114.72   1122.03 o 
  -4  12   3     2110.59     2273.53    590.95 o 
  -2  12   3      282.90      823.15    443.81 o 
   0  12   3     2900.76     2309.87    483.70 o 
   2  12   3      353.91      120.51    443.83 o 
   4  12   3    19924.09    19636.13   2259.57 o 
   6  12   3    35110.82    31121.49   1416.26 o 
   8  12   3    22886.68    21189.47   1134.44 o 
  10  12   3    10680.28     9903.63    924.33 o 
  12  12   3      197.47      506.40    559.15 o 
  14  12   3    17197.61    17774.51   1095.21 o 
 -13  13   3     1779.58     1721.16    847.13 o 
 -11  13   3     8229.06     7453.34    844.81 o 
  -9  13   3       77.50       64.68    649.53 o 
  -7  13   3      532.69      966.61    608.96 o 
  -5  13   3     1019.48     1270.20    596.15 o 
  -3  13   3     4615.13     4985.86    721.33 o 
  -1  13   3     2169.58     1275.31    805.56 o 
   1  13   3      325.12      109.54    579.89 o 
   3  13   3     4022.87     5008.38    952.73 o 
   5  13   3    10557.94     9397.30   1139.97 o 
   7  13   3     2391.46      651.24    782.82 o 
   9  13   3      671.97     1196.69   1091.39 o 
  11  13   3        2.06      189.73    810.16 o 
 -10  14   3     4784.25     6032.35   1174.71 o 
  -8  14   3     2079.44     5865.80   1259.01 o 
  -6  14   3     4986.03     5809.98    782.83 o 
  -4  14   3    13329.65    14022.27   1351.99 o 
  -2  14   3     8926.28    10258.05   1180.63 o 
   0  14   3        4.50      754.16    798.00 o 
   2  14   3     2401.55     2698.79    911.59 o 
   4  14   3       82.40     -162.13    785.09 o 
   6  14   3     4097.24     4556.78    956.69 o 
   8  14   3     5357.33     7890.36   1126.69 o 
  -5  15   3     1516.72     -377.66    910.83 o 
  -3  15   3     3079.15     3249.90   1044.35 o 
  -1  15   3    14543.21    17638.86   2180.29 o 
   1  15   3    30585.99    31008.12   2831.21 o 
   3  15   3    13041.07    16814.14   1559.43 o 
 -26   0   4     1791.46     3095.27    905.42 o 
 -24   0   4    30608.61    35521.85   2061.01 o 
 -22   0   4      102.37      207.28    625.86 o 
 -20   0   4    72757.85    74665.36   2814.56 o 
 -18   0   4   119297.48   121914.25   5256.62 o 
 -16   0   4   170744.39   168781.98   5815.29 o 
 -14   0   4    63869.27    61792.60   2251.59 o 
 -12   0   4   231074.42   239896.58   8118.88 o 
 -10   0   4   422078.84   449069.19  15026.66 o 
  -8   0   4    10790.99    11678.41    684.41 o 
  -6   0   4   483106.88   505489.06  16860.83 o 
  -4   0   4   380853.94   435133.72  14506.91 o 
  -2   0   4   271876.31   318332.44  10643.59 o 
   0   0   4   391498.75   382805.09  15813.26 o 
   2   0   4    15889.11    17987.08   2631.85 o 
   4   0   4    51517.10    47119.05   2049.55 o 
   6   0   4     2137.16     2497.07    375.69 o 
   8   0   4    28727.08    27837.90   1427.89 o 
  10   0   4    55475.82    55420.93   2049.26 o 
  12   0   4   198517.00   206885.53   7078.81 o 
  14   0   4    34830.84    33691.07   1844.62 o 
  16   0   4    45920.14    44775.71   2334.47 o 
  18   0   4    25741.94    23864.16   2481.35 o 
  20   0   4    10692.53    10773.33   1250.62 o 
  22   0   4    45343.48    45480.02   3478.92 o 
 -27   1   4      755.65     2058.96   1041.85 o 
 -25   1   4    21678.46    22588.25   1146.89 o 
 -23   1   4    33692.50    32380.21   1197.92 o 
 -21   1   4       98.86       -9.12    410.92 o 
 -19   1   4    22425.99    22446.65    784.85 o 
 -17   1   4    59542.21    60204.89   1607.60 o 
 -15   1   4    23704.11    24740.93    765.36 o 
 -13   1   4   160694.19   157985.77   3828.25 o 
 -11   1   4   795126.44   836950.31  19720.99 o 
  -9   1   4   367020.81   382289.41   9049.34 o 
  -7   1   4     2611.87     3792.46    206.46 o 
  -5   1   4    87916.85   101012.43   2436.75 o 
  -3   1   4    25307.73    24771.88    675.25 o 
  -1   1   4     3913.58     6023.22    278.93 o 
   1   1   4      600.71     1190.42    292.14 o 
   3   1   4   354636.38   358591.50   9337.59 o 
   5   1   4   340523.19   351259.16   8330.28 o 
   7   1   4    93074.84    94783.67   2338.58 o 
   9   1   4     8779.12     8774.30    405.98 o 
  11   1   4    46955.70    45381.94   1234.87 o 
  13   1   4    10221.95    10324.70    519.33 o 
  15   1   4    82487.11    77548.79   2249.87 o 
  17   1   4   129620.04   122752.61   6562.82 o 
  19   1   4    12729.54    12412.47    873.83 o 
  21   1   4     5145.77     5901.77    716.97 o 
  23   1   4    13254.79    13667.83   1231.50 o 
 -26   2   4     1424.63     2927.58    764.15 o 
 -24   2   4     4531.51     5041.54    546.78 o 
 -22   2   4     9604.63     9746.36    664.34 o 
 -20   2   4      156.46      224.30    366.94 o 
 -18   2   4    65296.56    65148.91   1926.52 o 
 -16   2   4   103088.00   103552.38   2863.98 o 
 -14   2   4     4310.56     4623.03    354.04 o 
 -12   2   4    22859.82    23928.46    707.85 o 
 -10   2   4    37425.46    38856.89   1033.03 o 
  -8   2   4        6.15      105.85    144.19 o 
  -6   2   4   187453.72   186447.70   4462.57 o 
  -4   2   4   223058.81   223487.94   6546.00 o 
  -2   2   4    85417.87    91723.80   2930.77 o 
   0   2   4     3594.38     4195.96    285.16 o 
   2   2   4     4335.24     4599.42    345.38 o 
   4   2   4      417.56      595.25    167.29 o 
   6   2   4     3022.42     3273.01    236.01 o 
   8   2   4    21882.77    23188.85    883.92 o 
  10   2   4   171272.92   175169.84   4255.33 o 
  12   2   4    93640.76    94708.23   3847.70 o 
  14   2   4     3805.81     3126.83    335.98 o 
  16   2   4    10972.47    10959.83    672.98 o 
  18   2   4    23336.46    22740.58   1094.67 o 
  20   2   4      244.87       68.86    647.99 o 
  22   2   4     8715.98     9672.96   1200.16 o 
 -25   3   4       80.81      495.79    857.81 o 
 -23   3   4     5068.90     5590.40    564.29 o 
 -21   3   4    45221.77    46989.87   1536.20 o 
 -19   3   4     5455.38     5473.24    487.82 o 
 -17   3   4    29237.01    28954.05   1025.84 o 
 -15   3   4     2044.47     2050.22    258.99 o 
 -13   3   4     1142.96     1190.79    208.29 o 
 -11   3   4    33956.98    32847.50    915.36 o 
  -9   3   4    35042.12    32894.76   1082.96 o 
  -7   3   4     5151.20     4147.43    287.34 o 
  -5   3   4      317.04      712.02    215.26 o 
  -3   3   4    27997.86    28649.11    779.97 o 
  -1   3   4   135094.92   152122.69   3999.12 o 
   1   3   4    28598.04    30722.75    834.09 o 
   3   3   4     6049.80     5815.87    484.66 o 
   5   3   4    11172.75    10377.25    560.48 o 
   7   3   4    17932.02    16844.20    600.77 o 
   9   3   4    53863.90    55163.51   1467.75 o 
  11   3   4    77932.83    77880.77   2013.69 o 
  13   3   4      878.95      832.02    282.51 o 
  15   3   4    11918.08    11181.86   1137.77 o 
  17   3   4     6696.23     7005.14    556.75 o 
  19   3   4     9158.81     9281.39   1003.74 o 
  21   3   4     2291.49     2860.80    827.80 o 
  23   3   4      966.65     1161.28    807.34 o 
 -26   4   4     1433.56      822.97    664.31 o 
 -24   4   4     1175.80     1617.09    498.55 o 
 -22   4   4    11984.35    13426.56    784.51 o 
 -20   4   4    42316.25    40500.63   1534.62 o 
 -18   4   4     4295.42     4728.93    480.48 o 
 -16   4   4      755.43     1004.33    360.35 o 
 -14   4   4     2265.36     2038.13    346.97 o 
 -12   4   4    25842.54    24445.32   1513.77 o 
 -10   4   4    41525.83    38370.68   1086.38 o 
  -8   4   4      150.51       59.72    213.46 o 
  -6   4   4     9262.29     8518.82    452.29 o 
  -4   4   4    12834.38    12320.32    723.73 o 
  -2   4   4   144413.38   140554.41   3389.73 o 
   0   4   4   187284.41   193503.25   4642.60 o 
   2   4   4     7945.40     7600.34    429.03 o 
   4   4   4     6328.61     6523.95    377.48 o 
   6   4   4      448.76      364.67    244.01 o 
   8   4   4     1194.94      954.44    288.32 o 
  10   4   4      586.04      960.19    333.53 o 
  12   4   4     1566.10     1658.43    310.28 o 
  14   4   4     4269.03     4772.63    484.14 o 
  16   4   4       35.63      419.39    375.41 o 
  18   4   4      134.28       58.82    584.67 o 
  20   4   4     5339.21     5227.50    851.83 o 
  22   4   4     2373.87     3469.47    879.05 o 
 -25   5   4    13874.75    14145.63    973.25 o 
 -23   5   4     7749.99     7127.86    623.37 o 
 -21   5   4      460.73       71.86    453.72 o 
 -19   5   4    10325.92     9395.11    589.72 o 
 -17   5   4    13421.28    10710.95    870.91 o 
 -15   5   4      175.94     -319.19    319.19 o 
 -13   5   4    26663.64    25455.62    969.68 o 
 -11   5   4   168707.00   162391.97   4020.31 o 
  -9   5   4   151915.03   136991.14   3748.46 o 
  -7   5   4    11001.03     9836.10    456.48 o 
  -5   5   4    23260.71    22311.03    973.89 o 
  -3   5   4    31629.13    32347.16    879.64 o 
  -1   5   4     4880.56     5926.73    674.49 o 
   1   5   4   100344.06   104803.95   2392.71 o 
   3   5   4   191739.48   205293.47   4958.19 o 
   5   5   4    61305.15    56250.73   2184.02 o 
   7   5   4    25240.18    25889.63    973.08 o 
   9   5   4      188.09      459.01    280.98 o 
  11   5   4     1844.30     2334.19    344.40 o 
  13   5   4      259.54      454.02    376.19 o 
  15   5   4    19376.36    16950.35    937.15 o 
  17   5   4    29946.19    28269.54   1302.23 o 
  19   5   4    14074.06    14324.32    955.53 o 
  21   5   4      150.02      -71.95    728.48 o 
 -24   6   4     8807.47     9074.72    802.50 o 
 -22   6   4     9140.83     9265.61    715.55 o 
 -20   6   4      435.23      626.50    425.00 o 
 -18   6   4    82221.21    79042.89   2340.14 o 
 -16   6   4   107000.28    98961.84   2603.89 o 
 -14   6   4    12942.53    12131.68    628.58 o 
 -12   6   4     2458.06     2298.32    361.63 o 
 -10   6   4     4508.63     4337.72    360.30 o 
  -8   6   4      178.53       33.18    235.27 o 
  -6   6   4   144973.14   150483.64   3671.89 o 
  -4   6   4   407690.19   415480.38   9858.63 o 
  -2   6   4    98109.09    98475.35   2446.61 o 
   0   6   4     1321.36     1572.88    296.28 o 
   2   6   4     6490.80     7367.72    760.60 o 
   4   6   4    28574.74    28070.30    882.16 o 
   6   6   4     1642.01     1310.28    305.75 o 
   8   6   4    93981.75    88085.22   2337.60 o 
  10   6   4   312982.28   290458.88   7059.67 o 
  12   6   4   128639.30   124338.52   3293.46 o 
  14   6   4     2238.15     2200.22    495.93 o 
  16   6   4     9226.28     9004.00    916.12 o 
  18   6   4    18923.57    20094.30   1114.67 o 
  20   6   4     3111.60     4311.47    864.43 o 
 -23   7   4    38422.00    40260.06   1697.20 o 
 -21   7   4    45119.33    43772.39   1522.62 o 
 -19   7   4      130.52      514.11    422.92 o 
 -17   7   4    51423.26    48304.70   1594.44 o 
 -15   7   4     6767.62     6749.68    554.97 o 
 -13   7   4    32881.14    31609.71   1565.23 o 
 -11   7   4    61523.33    56616.31   1841.86 o 
  -9   7   4   114270.62   113634.44   3189.17 o 
  -7   7   4    40361.25    42382.81   1479.84 o 
  -5   7   4    20905.85    20209.64    653.59 o 
  -3   7   4     8750.85     8808.49    398.50 o 
  -1   7   4   111514.38   109336.17   2998.46 o 
   1   7   4   236350.23   240260.69   5823.41 o 
   3   7   4   194300.41   204484.72   4615.13 o 
   5   7   4   166253.70   170100.22   3881.49 o 
   7   7   4    21765.01    22258.08    832.95 o 
   9   7   4    60999.23    57250.51   1655.07 o 
  11   7   4   105756.06   104177.28   2749.21 o 
  13   7   4      470.85      286.05    569.97 o 
  15   7   4    42841.97    41506.64   1634.29 o 
  17   7   4    84834.28    86000.16   2946.15 o 
  19   7   4    48514.96    48181.11   1924.72 o 
  21   7   4     5876.21     6441.58    963.00 o 
 -22   8   4    14440.17    14273.76   1104.29 o 
 -20   8   4      494.30      279.77    517.35 o 
 -18   8   4    36862.90    38903.07   2418.28 o 
 -16   8   4    91468.61    91118.29   3656.11 o 
 -14   8   4    21271.11    21037.09   1342.28 o 
 -12   8   4    11172.95    10446.29    781.75 o 
 -10   8   4    11445.17     9607.08    721.37 o 
  -8   8   4     1889.06     1436.09    418.09 o 
  -6   8   4    74283.69    71901.45   1888.56 o 
  -4   8   4   168838.73   172624.22   4236.01 o 
  -2   8   4    26989.36    26179.60    884.42 o 
   0   8   4       75.45     -212.37    234.96 o 
   2   8   4     4967.11     5017.62    358.32 o 
   4   8   4    14292.84    13632.82    567.94 o 
   6   8   4      160.89       90.96    297.63 o 
   8   8   4    83154.35    84053.45   3125.81 o 
  10   8   4   165559.41   157013.77   4330.48 o 
  12   8   4   103319.97   105851.89   3430.98 o 
  14   8   4      194.17      347.26    512.04 o 
  16   8   4    24146.18    24982.61   1249.21 o 
  18   8   4    17128.68    18004.96   1116.29 o 
  20   8   4     1144.02     1064.05    680.48 o 
 -21   9   4     2681.56     2227.85    558.77 o 
 -19   9   4       34.17     -209.21    463.14 o 
 -17   9   4    15593.94    15389.13    864.44 o 
 -15   9   4     8547.50     8504.52    747.57 o 
 -13   9   4     7727.83     7364.54    700.35 o 
 -11   9   4    73793.61    72668.08   3704.27 o 
  -9   9   4    21949.03    19651.18   1327.99 o 
  -7   9   4     8575.95     8483.89    705.15 o 
  -5   9   4     9265.40     8651.84    557.73 o 
  -3   9   4     1565.75     1596.12    290.86 o 
  -1   9   4      284.46      288.55    269.76 o 
   1   9   4     6236.07     6820.95    456.95 o 
   3   9   4    22923.71    24526.10   1303.05 o 
   5   9   4    27585.09    29009.48   1117.25 o 
   7   9   4    17839.38    18414.51    728.99 o 
   9   9   4      709.37      267.21    386.25 o 
  11   9   4    23738.96    24582.70   1026.61 o 
  13   9   4     2503.60     2389.45    519.90 o 
  15   9   4    14604.35    13655.73    844.38 o 
  17   9   4    23413.87    24179.26   1222.13 o 
  19   9   4     2819.44     2746.27    675.74 o 
 -20  10   4      424.62     1128.90    548.12 o 
 -18  10   4      806.80      642.32    577.48 o 
 -16  10   4     4490.85     4495.11    707.26 o 
 -14  10   4       49.78     -351.71    540.42 o 
 -12  10   4    26353.51    26256.56   1326.13 o 
 -10  10   4    28553.14    26237.01   1267.90 o 
  -8  10   4      262.72       14.98    473.29 o 
  -6  10   4     1677.95     1653.78    519.06 o 
  -4  10   4     1363.59     1291.98    407.58 o 
  -2  10   4     1056.43      900.03    390.85 o 
   0  10   4    20500.73    19846.18    881.73 o 
   2  10   4    10946.79    11891.08    606.79 o 
   4  10   4     1557.02     2030.69    377.46 o 
   6  10   4     8644.12     8560.00    555.25 o 
   8  10   4    13392.21    11826.33    899.75 o 
  10  10   4     7830.66     9131.98    846.22 o 
  12  10   4      111.18      276.48    483.39 o 
  14  10   4      763.28      416.32    520.22 o 
  16  10   4     4306.87     3988.43    654.21 o 
 -19  11   4      339.86     1059.92    612.61 o 
 -17  11   4      617.91      756.94    578.06 o 
 -15  11   4     1570.20     1094.31    605.92 o 
 -13  11   4       66.81      110.83    518.87 o 
 -11  11   4     1346.75     1272.03    585.93 o 
  -9  11   4      833.68      793.40    537.90 o 
  -7  11   4    12997.61    12680.03    898.36 o 
  -5  11   4       39.19     -240.91    490.02 o 
  -3  11   4     1264.26     1140.08    408.79 o 
  -1  11   4    11853.04    10710.01    700.24 o 
   1  11   4    72414.70    74183.94   2604.29 o 
   3  11   4    59141.39    61101.44   1736.28 o 
   5  11   4    13973.81    15071.73    788.05 o 
   7  11   4      609.12      168.31    609.02 o 
   9  11   4     8167.45     8831.68    693.93 o 
  11  11   4     3094.60     3512.88    595.09 o 
  13  11   4      491.81      253.53    536.16 o 
  15  11   4     1431.59     1987.37    645.63 o 
 -16  12   4    12828.18    12183.31   1009.55 o 
 -14  12   4     5449.39     5657.10    766.59 o 
 -12  12   4      376.84      414.69    609.71 o 
 -10  12   4      205.97     1035.56    826.45 o 
  -8  12   4     1135.08      966.48    735.13 o 
  -6  12   4    18042.56    17875.08   1064.18 o 
  -4  12   4    69719.20    69785.29   2774.44 o 
  -2  12   4    67122.34    70411.62   2207.41 o 
   0  12   4     3457.48     4093.59    530.84 o 
   2  12   4     7544.09     8262.89    689.62 o 
   4  12   4     1553.99     1297.58    686.03 o 
   6  12   4     4843.50     3978.76    806.14 o 
   8  12   4    35762.73    35808.07   1542.33 o 
  10  12   4    50968.15    49630.02   2203.66 o 
  12  12   4    14954.01    16096.57   1271.43 o 
  14  12   4     1090.79     2215.35    897.94 o 
 -15  13   4       27.41     1092.34    987.80 o 
 -13  13   4    21015.13    25066.73   1798.05 o 
 -11  13   4    68858.02    75659.29   2831.17 o 
  -9  13   4    59443.86    64130.77   2474.45 o 
  -7  13   4    14872.68    15213.15   1067.00 o 
  -5  13   4      363.99      699.20    617.91 o 
  -3  13   4    10661.00    11292.58    967.94 o 
  -1  13   4      387.87     1324.36    816.29 o 
   1  13   4    30906.47    30246.63   1465.77 o 
   3  13   4    81834.44    84312.48   3588.53 o 
   5  13   4    44951.96    46347.18   2332.86 o 
   7  13   4     6368.01     6889.77    944.97 o 
   9  13   4      262.87      755.52    771.00 o 
  11  13   4      660.57      665.01    929.32 o 
 -10  14   4    23237.71    29401.87   2193.97 o 
  -8  14   4     1011.25     3933.21   1883.38 o 
  -6  14   4    20248.63    24294.35   2714.39 o 
  -4  14   4    61936.66    60541.88   2844.01 o 
  -2  14   4    77008.88    67658.38   4328.11 o 
   0  14   4    32344.40    33141.69   1962.46 o 
   2  14   4      424.12      576.58    804.03 o 
   4  14   4     4888.40     6070.75   1048.43 o 
   6  14   4      116.32     1053.41    802.05 o 
   8  14   4     7983.05     7539.03   1189.77 o 
  -5  15   4     2656.03     2855.24   1009.56 o 
  -3  15   4     8385.32     7166.29   1162.31 o 
  -1  15   4     2320.11     1201.91   1478.70 o 
   1  15   4     1331.22      -89.82   1396.45 o 
   3  15   4    21276.40    18634.35   1600.49 o 
 -27   1   5    12202.24    14919.92   1518.25 o 
 -25   1   5     3282.43     3259.90    618.67 o 
 -23   1   5    13600.81    13816.56    872.12 o 
 -21   1   5    30883.96    31435.14   1132.62 o 
 -19   1   5     6973.72     7547.35    488.23 o 
 -17   1   5     8602.49     7881.06    446.34 o 
 -15   1   5     3207.24     3439.73    285.60 o 
 -13   1   5     9730.64     9724.35    407.78 o 
 -11   1   5    15981.15    16886.04    537.98 o 
  -9   1   5   134315.14   133367.25   2974.58 o 
  -7   1   5    39944.22    41045.75    970.48 o 
  -5   1   5    16318.59    19149.07    549.42 o 
  -3   1   5    25133.94    24189.17    689.21 o 
  -1   1   5    17127.21    17349.53    584.54 o 
   1   1   5   118001.86   119083.94   3730.87 o 
   3   1   5    44063.98    55927.54   1712.14 o 
   5   1   5   183585.38   188540.89   4992.41 o 
   7   1   5   101934.13   102219.41   2521.04 o 
   9   1   5     7054.87     6417.02    431.37 o 
  11   1   5      458.85      419.77    230.34 o 
  13   1   5    41839.06    40216.65   1166.30 o 
  15   1   5    24164.38    21952.23   1052.19 o 
  17   1   5     1429.72     2036.90    544.69 o 
  19   1   5    16176.51    16804.22   1010.94 o 
  21   1   5     3651.33     3142.51    693.60 o 
  23   1   5     2060.20      803.71    953.11 o 
 -26   2   5    36543.69    37363.76   1572.31 o 
 -24   2   5     1944.31     2035.58    487.56 o 
 -22   2   5    29574.11    30456.50   1135.32 o 
 -20   2   5    11168.62    10585.82    642.53 o 
 -18   2   5      337.88      390.47    346.53 o 
 -16   2   5    15804.46    15966.67    595.18 o 
 -14   2   5    92945.81    92993.05   2334.99 o 
 -12   2   5   116013.25   120896.04   2964.41 o 
 -10   2   5     7843.02     7740.76    303.59 o 
  -8   2   5     8841.04    10046.33    322.84 o 
  -6   2   5   221580.66   231601.05   6062.77 o 
  -4   2   5   332205.75   338646.44   8800.97 o 
  -2   2   5   125734.75   131725.86   3182.90 o 
   0   2   5   205888.98   218334.34   5208.58 o 
   2   2   5   240575.03   245617.39   6913.96 o 
   4   2   5    67494.73    65777.52   1890.32 o 
   6   2   5   209977.16   205105.91   4950.15 o 
   8   2   5    20668.16    19644.42    642.30 o 
  10   2   5    17093.17    16434.11    616.27 o 
  12   2   5   144963.94   148178.27   3652.35 o 
  14   2   5   225851.08   222598.91   5959.25 o 
  16   2   5    46485.52    46595.06   1738.36 o 
  18   2   5    13565.15    13096.28    881.25 o 
  20   2   5    12925.17    14256.49   1144.61 o 
  22   2   5      994.41     1867.54    801.65 o 
 -27   3   5    11585.66    13005.09   1380.20 o 
 -25   3   5     2294.92     2353.37    521.91 o 
 -23   3   5    38749.72    39137.20   1384.42 o 
 -21   3   5   136256.47   137346.56   3822.27 o 
 -19   3   5    49648.93    47927.57   1519.64 o 
 -17   3   5      869.61      888.91    354.59 o 
 -15   3   5    35339.05    33750.16   1104.13 o 
 -13   3   5    11097.16    10999.87    413.77 o 
 -11   3   5    81493.41    77608.30   2157.04 o 
  -9   3   5   358380.31   360383.28   8581.31 o 
  -7   3   5   223975.27   231215.41   6077.02 o 
  -5   3   5    49733.43    48396.52   1544.31 o 
  -3   3   5     8798.75     7632.68    603.00 o 
  -1   3   5     1157.02     1534.33    184.51 o 
   1   3   5     1857.51     2848.66    230.49 o 
   3   3   5    57063.80    59227.11   1552.80 o 
   5   3   5   444019.13   449669.34  10692.97 o 
   7   3   5   517885.31   537277.13  12759.83 o 
   9   3   5    84153.73    81222.51   2093.05 o 
  11   3   5    23141.36    24354.73    805.45 o 
  13   3   5    83843.13    81962.13   2387.70 o 
  15   3   5    29136.85    28809.92   1369.02 o 
  17   3   5    19155.88    19834.48   1046.86 o 
  19   3   5    61265.53    62092.74   2647.81 o 
  21   3   5    24176.69    27731.12   1639.37 o 
 -26   4   5     5215.74     6245.04    969.23 o 
 -24   4   5      104.12      174.13    505.69 o 
 -22   4   5    23374.29    23114.52   1102.51 o 
 -20   4   5    37547.80    37170.82   1297.69 o 
 -18   4   5    16365.81    16327.35    751.91 o 
 -16   4   5   271382.41   269472.53   6521.82 o 
 -14   4   5   330784.22   327344.19   8612.33 o 
 -12   4   5    20625.58    23219.22   1103.74 o 
 -10   4   5    42930.73    43972.66   1217.78 o 
  -8   4   5    48873.25    46366.67   1400.56 o 
  -6   4   5     8206.71     7823.65    359.63 o 
  -4   4   5    62681.91    63325.62   1771.08 o 
  -2   4   5   237585.70   262104.47   5771.20 o 
   0   4   5   265209.00   284335.81   7436.07 o 
   2   4   5   228667.98   245538.44   5884.31 o 
   4   4   5    73226.59    72379.52   2807.14 o 
   6   4   5    39801.30    35902.14   1072.28 o 
   8   4   5    51405.63    48381.53   1790.02 o 
  10   4   5    26550.33    25535.79   1102.94 o 
  12   4   5   157822.80   156360.63   4290.28 o 
  14   4   5    96192.31    91354.40   2661.22 o 
  16   4   5     1103.34      805.01    409.24 o 
  18   4   5    15579.52    14526.75   1126.36 o 
  20   4   5    15628.91    16802.71   1775.82 o 
  22   4   5      932.87     2101.10    828.30 o 
 -25   5   5     2590.67     3097.08    626.08 o 
 -23   5   5    13543.54    14147.41    846.52 o 
 -21   5   5    53704.63    53625.70   1719.02 o 
 -19   5   5    32354.16    32383.63   1202.07 o 
 -17   5   5    42584.27    41180.76   1279.25 o 
 -15   5   5   151577.73   159028.88   3964.75 o 
 -13   5   5     1452.79     1611.68    376.92 o 
 -11   5   5   109880.46   115021.18   3014.15 o 
  -9   5   5   117182.60   118559.27   3270.84 o 
  -7   5   5   188676.92   190737.50   5738.88 o 
  -5   5   5   197943.64   203635.63   5398.33 o 
  -3   5   5     8853.23     9480.45    363.88 o 
  -1   5   5    19890.45    17520.66    548.17 o 
   1   5   5     2088.77     2158.05    236.88 o 
   3   5   5    24669.21    26917.08    840.63 o 
   5   5   5      576.91     1380.10    277.58 o 
   7   5   5   193243.66   192837.08   4752.97 o 
   9   5   5    81375.96    76630.62   2052.63 o 
  11   5   5    21902.19    19688.25    889.20 o 
  13   5   5    29139.11    29465.45   1197.80 o 
  15   5   5     6924.21     6477.44    560.55 o 
  17   5   5    28648.34    28364.63   1530.65 o 
  19   5   5    27088.92    26480.84   1644.22 o 
  21   5   5    10161.44    10275.93   1121.83 o 
 -24   6   5      883.06     1118.48    565.27 o 
 -22   6   5     3869.27     5062.66    575.69 o 
 -20   6   5     9086.26     9649.20    682.88 o 
 -18   6   5      125.02      338.26    390.64 o 
 -16   6   5   107454.78   102294.95   3773.54 o 
 -14   6   5   104019.98    99724.05   3211.56 o 
 -12   6   5      129.75      -93.51    298.64 o 
 -10   6   5    16299.17    15868.06    843.18 o 
  -8   6   5     6060.52     5756.12    472.99 o 
  -6   6   5     6433.13     6351.21    380.21 o 
  -4   6   5     7929.47     7042.26    598.51 o 
  -2   6   5    10711.81    11156.94    438.42 o 
   0   6   5    10158.70     8952.56    403.26 o 
   2   6   5    18845.70    18884.87    600.91 o 
   4   6   5    50782.59    50564.34   1410.68 o 
   6   6   5     5616.35     5132.69    408.30 o 
   8   6   5    27520.04    26418.87    932.89 o 
  10   6   5     2947.36     2095.79    374.95 o 
  12   6   5    35209.36    33864.72   2001.17 o 
  14   6   5      815.88      878.81    484.39 o 
  16   6   5     8937.86     9338.67    800.95 o 
  18   6   5     8318.38     8324.40    781.71 o 
  20   6   5     1089.74      127.43   1063.66 o 
 -23   7   5      148.23     -138.11    465.82 o 
 -21   7   5       19.90      499.54    516.50 o 
 -19   7   5      300.49     -271.22    453.48 o 
 -17   7   5      846.14      506.49    417.85 o 
 -15   7   5     4275.97     5590.91    583.48 o 
 -13   7   5      853.40      720.74    381.69 o 
 -11   7   5      523.23      373.29    499.88 o 
  -9   7   5     4549.97     4524.45    485.85 o 
  -7   7   5    23040.87    23762.78   1102.54 o 
  -5   7   5     2722.60     2500.65    269.98 o 
  -3   7   5    13512.24    12296.31    534.47 o 
  -1   7   5      953.19      774.78    226.89 o 
   1   7   5    17877.54    17638.31    678.24 o 
   3   7   5    19316.94    19206.03    645.21 o 
   5   7   5     3936.66     4118.81    383.75 o 
   7   7   5     3053.48     4076.42    694.26 o 
   9   7   5       11.02        5.06    367.34 o 
  11   7   5      589.74      568.91    413.51 o 
  13   7   5     2006.81     2129.19    526.22 o 
  15   7   5      335.13      108.19    492.26 o 
  17   7   5     2244.31     2182.92    612.84 o 
  19   7   5        2.12     -695.83    695.83 o 
 -22   8   5      372.43       70.10    484.57 o 
 -20   8   5       97.77      308.53    467.30 o 
 -18   8   5     8894.15     9262.53    691.73 o 
 -16   8   5    76636.46    74291.19   2675.76 o 
 -14   8   5    61934.36    61808.45   3613.60 o 
 -12   8   5    10489.92     9599.38   1119.11 o 
 -10   8   5     6847.54     6303.11    626.65 o 
  -8   8   5     5569.12     5528.99    572.22 o 
  -6   8   5    44611.95    43669.39   1390.84 o 
  -4   8   5     2362.75     2656.41    295.83 o 
  -2   8   5   128321.98   124589.70   3448.73 o 
   0   8   5    96614.02    94936.74   2419.94 o 
   2   8   5    25414.12    26680.30    900.87 o 
   4   8   5    13727.72    13087.61    571.01 o 
   6   8   5     4465.76     5005.41    560.62 o 
   8   8   5       96.63      350.86    400.92 o 
  10   8   5     5854.52     5194.85    608.56 o 
  12   8   5    11049.62    12572.55    847.92 o 
  14   8   5     2859.05     2918.69    573.94 o 
  16   8   5     1134.65      427.10    539.66 o 
  18   8   5      620.94     1051.36    593.00 o 
 -21   9   5    19431.00    18429.21    964.62 o 
 -19   9   5    12226.34    13437.88    820.48 o 
 -17   9   5     6930.65     5783.00    689.38 o 
 -15   9   5    57644.44    53767.26   2042.78 o 
 -13   9   5     9611.67    10074.19    837.77 o 
 -11   9   5    35140.21    34445.14   1480.98 o 
  -9   9   5   137551.31   134053.72   4250.28 o 
  -7   9   5   246131.56   242450.66   7322.76 o 
  -5   9   5   168550.20   163639.50   4484.02 o 
  -3   9   5     2647.27     2948.71    498.78 o 
  -1   9   5    20617.44    20708.68    754.11 o 
   1   9   5      269.79      476.76    297.77 o 
   3   9   5    13223.38    13120.80    586.71 o 
   5   9   5    14514.22    14074.15    617.55 o 
   7   9   5    51933.71    52523.86   1590.32 o 
   9   9   5    48864.52    53456.02   1753.95 o 
  11   9   5     1324.16     1546.01    464.84 o 
  13   9   5     2085.37     2230.23    716.81 o 
  15   9   5     3146.25     3060.80    636.77 o 
  17   9   5     5077.40     5820.01    793.08 o 
 -20  10   5     2989.11     3097.69    687.50 o 
 -18  10   5     5350.74     6332.14    742.06 o 
 -16  10   5    84184.67    80701.37   2846.91 o 
 -14  10   5   131339.81   127202.34   4192.33 o 
 -12  10   5    36500.20    36321.09   1584.68 o 
 -10  10   5     1404.93     1676.40    558.57 o 
  -8  10   5    28460.11    27303.23   1262.76 o 
  -6  10   5     9344.00     9263.59    766.86 o 
  -4  10   5    11759.15    11233.29    673.81 o 
  -2  10   5   125492.59   123967.13   4264.23 o 
   0  10   5   167382.94   167604.95   4633.31 o 
   2  10   5    62867.98    65882.52   1837.14 o 
   4  10   5     4429.05     4327.57    418.67 o 
   6  10   5     2281.65     2473.26    416.08 o 
   8  10   5     1912.17     1635.40    431.28 o 
  10  10   5    11402.74    12237.95   1798.51 o 
  12  10   5    49377.98    50973.98   1889.83 o 
  14  10   5    29529.58    30377.88   1398.04 o 
  16  10   5     2209.28     1588.50    604.97 o 
 -19  11   5    15051.94    15926.36   1089.25 o 
 -17  11   5      456.89      169.96    557.26 o 
 -15  11   5     7590.27     8640.71    847.02 o 
 -13  11   5     7624.36     7649.00    800.83 o 
 -11  11   5    13195.31    12880.39    951.78 o 
  -9  11   5    84286.98    87081.30   3019.12 o 
  -7  11   5    72983.59    73356.51   3551.80 o 
  -5  11   5    15785.87    15708.59    969.61 o 
  -3  11   5      160.78      137.04    397.60 o 
  -1  11   5     6409.07     6805.94    579.53 o 
   1  11   5     1998.89     2140.51    450.04 o 
   3  11   5    15726.75    16296.61   1752.13 o 
   5  11   5    91642.23    92406.93   2965.20 o 
   7  11   5    87196.45    85022.23   2792.14 o 
   9  11   5    11712.69    11582.43    841.92 o 
  11  11   5     1927.35     2060.85    555.90 o 
  13  11   5    12018.41    12932.68    925.59 o 
  15  11   5     3435.98     5255.65    737.83 o 
 -16  12   5     1755.80     1647.73    650.38 o 
 -14  12   5    13587.55    13007.51   1042.17 o 
 -12  12   5    12027.58    12077.07   1012.19 o 
 -10  12   5      116.86      123.36    577.92 o 
  -8  12   5     1764.81     1901.97    624.38 o 
  -6  12   5     8126.62     8368.88    844.03 o 
  -4  12   5    24486.27    24811.32   1304.51 o 
  -2  12   5    21664.29    20683.12    979.86 o 
   0  12   5    26717.35    27559.73   1147.01 o 
   2  12   5     8620.85    10099.88   1153.35 o 
   4  12   5    10574.36    11394.68   1252.50 o 
   6  12   5    42875.15    42962.05   2101.39 o 
   8  12   5     4574.68     4325.89    617.90 o 
  10  12   5    11714.92    11903.30    884.25 o 
  12  12   5    26825.70    29237.46   1391.36 o 
 -15  13   5      257.12      466.42    670.40 o 
 -13  13   5     1012.07     1389.55    704.70 o 
 -11  13   5       38.87      280.09    644.96 o 
  -9  13   5      528.94      751.33    635.45 o 
  -7  13   5      539.18      346.45    628.61 o 
  -5  13   5    10517.56    11907.02    998.85 o 
  -3  13   5     3570.70     3994.58    698.41 o 
  -1  13   5      934.70     1097.82    614.89 o 
   1  13   5      143.65     -241.38    581.91 o 
   3  13   5     2426.33     1975.61    823.41 o 
   5  13   5    21382.60    16838.70   1492.33 o 
   7  13   5    12979.51    13700.48   1383.72 o 
   9  13   5      123.34      482.99    842.60 o 
  11  13   5     7340.44     7848.67    967.36 o 
 -10  14   5      988.50     1911.83    867.49 o 
  -8  14   5       33.17     -721.67    825.53 o 
  -6  14   5        8.01     1839.70   1098.79 o 
  -4  14   5     2994.74     5844.17   1551.56 o 
  -2  14   5     9570.55    10326.11   1254.36 o 
   0  14   5     6133.27     8242.88   1109.89 o 
   2  14   5     1084.00      903.58    814.80 o 
   4  14   5      829.93     -149.76    818.28 o 
   6  14   5     2910.09     2494.39    917.77 o 
  -5  15   5     4387.64     5050.56   1100.06 o 
  -3  15   5       16.73      -90.91    895.87 o 
  -1  15   5      346.24      856.38   1353.48 o 
   1  15   5      834.62     1536.10   1515.73 o 
 -26   0   6    44070.46    43843.15   2468.28 o 
 -24   0   6    48568.59    45447.86   2467.03 o 
 -22   0   6     7563.83     8618.49   1023.47 o 
 -20   0   6   214206.92   228896.23   9617.18 o 
 -18   0   6    37262.50    41747.59   2156.25 o 
 -16   0   6    40156.39    40746.69   1618.91 o 
 -14   0   6   180811.97   191620.25   6554.50 o 
 -12   0   6   571306.25   596180.13  19936.88 o 
 -10   0   6   476144.09   494431.00  16530.55 o 
  -8   0   6     2303.69     2252.90    285.60 o 
  -6   0   6    11082.90     9018.22    829.67 o 
  -4   0   6    12793.27     9073.09   1062.02 o 
  -2   0   6   637778.06   659076.88  21977.79 o 
   0   0   6    15161.82    15420.12    855.82 o 
   2   0   6   906171.19   976157.38  39965.22 o 
   4   0   6   593066.13   609656.13  26559.41 o 
   6   0   6       47.82      236.31    285.69 o 
   8   0   6    68612.53    67974.39   2468.31 o 
  10   0   6     1008.35      849.75    343.07 o 
  12   0   6    31510.88    29629.88   1521.11 o 
  14   0   6   128369.69   121884.29   7603.50 o 
  16   0   6    92070.34    81887.30   5370.01 o 
  18   0   6     2906.73     2222.98    877.96 o 
  20   0   6    22727.19    23673.47   2531.70 o 
  22   0   6    12103.50    13554.65   1560.98 o 
 -27   1   6     8042.81    11032.08    924.01 o 
 -25   1   6    28807.24    29664.16   1343.83 o 
 -23   1   6       60.71     -211.39    548.07 o 
 -21   1   6   125010.78   122529.76   3425.25 o 
 -19   1   6   204646.88   212535.86   5188.83 o 
 -17   1   6    26442.87    25975.79    927.76 o 
 -15   1   6     7641.77     8531.40    472.69 o 
 -13   1   6    62708.18    61720.26   1581.39 o 
 -11   1   6    98872.80   101728.50   2302.25 o 
  -9   1   6    13938.49    14244.28    417.58 o 
  -7   1   6   235460.88   266830.72   6343.14 o 
  -5   1   6   237059.69   259666.44   6182.51 o 
  -3   1   6   130129.88   142977.63   4086.56 o 
  -1   1   6    95191.22    96865.32   2407.43 o 
   1   1   6    20252.75    20108.79   1494.58 o 
   3   1   6   154804.19   165269.17   4778.36 o 
   5   1   6      673.52     1602.04    567.96 o 
   7   1   6   208268.48   208947.98   5023.32 o 
   9   1   6   184923.75   183112.59   4433.76 o 
  11   1   6    30420.20    28190.14    871.91 o 
  13   1   6     7993.13     8128.13    563.89 o 
  15   1   6    32122.22    30247.10   1577.16 o 
  17   1   6     3554.83     3896.77    619.33 o 
  19   1   6    12278.45    11238.56    903.72 o 
  21   1   6    31407.71    31355.49   1683.81 o 
 -26   2   6    22006.34    22649.56   1257.75 o 
 -24   2   6    15268.53    15113.68    943.97 o 
 -22   2   6      736.21      581.77    414.91 o 
 -20   2   6    11667.96    12288.03    679.91 o 
 -18   2   6    42812.30    43467.55   1389.15 o 
 -16   2   6     5990.73     6066.75    393.29 o 
 -14   2   6    93904.50    96396.25   2648.98 o 
 -12   2   6    43083.25    46046.40   1131.03 o 
 -10   2   6      433.14      603.58    152.71 o 
  -8   2   6     1629.16     1567.05    170.39 o 
  -6   2   6      791.30      658.36    150.78 o 
  -4   2   6    10814.98    11227.34    519.68 o 
  -2   2   6     6102.00     6533.66    344.03 o 
   0   2   6   146605.09   151596.84   3676.27 o 
   2   2   6   446454.31   451690.44  11763.14 o 
   4   2   6   175871.00   176338.13   4728.20 o 
   6   2   6     3011.73     3254.38    348.38 o 
   8   2   6    91075.03    88892.21   2253.36 o 
  10   2   6    65847.93    64888.58   1715.90 o 
  12   2   6    17336.43    16806.55    756.74 o 
  14   2   6    73486.29    69865.58   2084.11 o 
  16   2   6    23618.62    22143.47   1110.15 o 
  18   2   6     3052.86     3100.06    624.54 o 
  20   2   6      288.24     -363.25    583.67 o 
  22   2   6     2716.75     2784.71    919.34 o 
 -27   3   6     3679.18     4040.35   1027.50 o 
 -25   3   6     1070.26     1257.86    936.44 o 
 -23   3   6     2086.25     1500.72    482.77 o 
 -21   3   6    11031.02    11713.58    965.68 o 
 -19   3   6      138.39      -52.20    354.29 o 
 -17   3   6    15483.41    14195.36    611.30 o 
 -15   3   6     3345.72     3182.62    362.97 o 
 -13   3   6      178.69      199.47    169.48 o 
 -11   3   6    90570.12    90445.70   2272.66 o 
  -9   3   6    11535.07    11997.44    612.44 o 
  -7   3   6    15974.31    16614.61    575.49 o 
  -5   3   6    20041.23    19660.63    666.94 o 
  -3   3   6     9895.23    10293.74    436.08 o 
  -1   3   6    20844.67    19767.46    671.11 o 
   1   3   6    62942.38    64673.52   1663.47 o 
   3   3   6    10894.66    12201.06    642.00 o 
   5   3   6     4806.84     4538.24    340.68 o 
   7   3   6    13950.93    15062.37   1194.26 o 
   9   3   6   109528.97   104788.86   2656.95 o 
  11   3   6    34832.54    32989.79   1421.12 o 
  13   3   6    11712.79    10866.89    657.56 o 
  15   3   6     3363.63     2941.28    456.34 o 
  17   3   6        5.72       35.26    514.56 o 
  19   3   6     1711.32     1619.34    747.37 o 
  21   3   6     1020.38     1374.25    809.49 o 
 -26   4   6     1112.28     1246.08    578.18 o 
 -24   4   6     1369.87     1420.10    545.74 o 
 -22   4   6    13791.84    11912.66    741.49 o 
 -20   4   6    29852.82    29424.60   1336.72 o 
 -18   4   6      107.37     -361.71    361.71 o 
 -16   4   6      907.68     1120.14    369.52 o 
 -14   4   6     3650.42     3774.04    346.62 o 
 -12   4   6   128078.40   121628.02   3031.90 o 
 -10   4   6   170997.77   173715.48   4661.72 o 
  -8   4   6       69.80     -251.88    254.96 o 
  -6   4   6    36199.40    34109.50   1035.24 o 
  -4   4   6     3950.86     3443.74    315.94 o 
   0   4   6    10605.17    10167.66    687.75 o 
   2   4   6    55964.17    56870.19   1758.66 o 
   4   4   6    32650.83    31715.47   1672.17 o 
   6   4   6     1565.65     1356.23    273.65 o 
   8   4   6    21851.33    19874.10    723.11 o 
  10   4   6    33671.34    32503.61   1175.37 o 
  12   4   6       15.45      -26.98    367.24 o 
  14   4   6      532.74      414.89    389.91 o 
  16   4   6     7707.93     7638.65    740.81 o 
  18   4   6      535.16      577.50    694.06 o 
  20   4   6     3132.60     3641.28    860.38 o 
 -25   5   6     5581.02     5505.17    612.70 o 
 -23   5   6      339.28      303.31    438.91 o 
 -21   5   6    31800.07    31375.19   1339.07 o 
 -19   5   6    74162.17    69787.84   3316.96 o 
 -17   5   6    33155.93    33449.98   1086.90 o 
 -15   5   6      652.36      198.49    331.45 o 
 -13   5   6    37380.05    33652.85   1280.66 o 
 -11   5   6    34090.39    34214.01   1172.45 o 
  -9   5   6     2161.29     3243.69    390.02 o 
  -7   5   6   100465.32   104325.77   2867.90 o 
  -5   5   6   161933.36   162520.20   4339.45 o 
  -3   5   6   107850.45   100945.41   3428.06 o 
  -1   5   6    23905.14    23430.63    694.69 o 
   1   5   6     7814.28     8733.13    427.87 o 
   3   5   6    17923.88    18566.07    734.19 o 
   5   5   6     3038.66     3510.80    490.25 o 
   7   5   6    79402.61    74279.16   1988.29 o 
   9   5   6    70380.63    65641.74   2482.34 o 
  11   5   6    31048.99    30743.70   1170.71 o 
  13   5   6      364.00      654.79    406.40 o 
  15   5   6     5970.09     6237.65    567.94 o 
  17   5   6     4193.55     3700.09    778.98 o 
  19   5   6      948.18      193.74    727.79 o 
  21   5   6    10198.90    10188.98   1165.06 o 
 -24   6   6    16207.31    15385.39   1149.78 o 
 -22   6   6     3622.09     4752.57    568.16 o 
 -20   6   6     4904.66     3941.48    512.53 o 
 -18   6   6    35451.63    36165.25   1309.13 o 
 -16   6   6     4322.85     4314.35    474.38 o 
 -14   6   6   131603.45   128302.94   3603.85 o 
 -12   6   6   106117.42    99406.70   3347.00 o 
 -10   6   6    15646.86    17416.53    698.49 o 
  -8   6   6     2175.88     2476.27    383.92 o 
  -6   6   6    17200.86    16868.83    652.40 o 
  -4   6   6    34706.84    34970.87   1104.77 o 
  -2   6   6    37947.46    37799.67   1566.21 o 
   0   6   6   295305.31   299722.94   6643.83 o 
   2   6   6   262887.72   274150.72   6614.40 o 
   4   6   6   127187.39   123634.16   3113.20 o 
   6   6   6      723.55      900.83    320.59 o 
   8   6   6    56972.25    59320.02   1683.99 o 
  10   6   6    78341.55    74302.55   2268.85 o 
  12   6   6     2972.19     3467.60    510.17 o 
  14   6   6    73949.81    72340.06   2501.62 o 
  16   6   6    55175.30    51908.77   2290.29 o 
  18   6   6    23297.45    22762.12   1452.99 o 
  20   6   6      907.54     1030.24    791.40 o 
 -23   7   6     3057.15     2925.52    547.33 o 
 -21   7   6     1487.05     1378.94    474.20 o 
 -19   7   6    68238.42    68913.16   2142.88 o 
 -17   7   6    78032.24    75385.34   2291.54 o 
 -15   7   6     1630.32     1035.28    409.85 o 
 -13   7   6    11712.83    10055.49   1145.76 o 
 -11   7   6    12380.25    11082.89    763.05 o 
  -9   7   6    51145.13    48501.24   1748.30 o 
  -7   7   6    64003.64    62596.67   1840.24 o 
  -5   7   6   242635.80   246838.95   6558.78 o 
  -3   7   6   153860.36   160435.66   3940.80 o 
  -1   7   6     9098.08     8533.59    427.49 o 
   1   7   6   105280.64   104621.48   2455.80 o 
   3   7   6    55818.32    53062.07   2371.25 o 
   5   7   6      149.24      248.26    303.65 o 
   7   7   6   182130.78   184009.17   4581.71 o 
   9   7   6   472945.69   493283.53  16888.05 o 
  11   7   6    94603.37    89108.97   2665.24 o 
  13   7   6     3866.73     4091.48    589.59 o 
  15   7   6    21982.64    22569.93   1150.70 o 
  17   7   6     8569.59     8341.09    872.16 o 
  19   7   6      484.86      272.34    743.51 o 
 -22   8   6     5785.27     5130.62    605.63 o 
 -20   8   6     4920.15     4456.24    571.11 o 
 -18   8   6    17934.65    17392.51    906.13 o 
 -16   8   6      357.55      273.49    482.03 o 
 -14   8   6    53058.06    50653.06   2199.79 o 
 -12   8   6    48175.06    42206.26   1741.53 o 
 -10   8   6      561.27     1066.13    448.76 o 
  -8   8   6      143.95     -157.78    410.56 o 
  -6   8   6      295.90      414.81    276.00 o 
  -4   8   6     2243.04     2042.06    328.22 o 
  -2   8   6    11000.71    11187.35    646.22 o 
   0   8   6   141112.39   145698.84   3430.44 o 
   2   8   6   205848.11   207099.97   4706.85 o 
   4   8   6    90363.20    89286.57   2179.06 o 
   6   8   6      117.29      -88.78    324.25 o 
   8   8   6    63792.37    62282.40   1791.21 o 
  10   8   6    43750.74    43483.83   2394.41 o 
  12   8   6     3149.02     2777.48    607.33 o 
  14   8   6    56552.72    56660.19   2111.63 o 
  16   8   6    34468.52    36535.21   1590.97 o 
  18   8   6    10348.72    10757.80   1088.44 o 
 -21   9   6     6887.18     7428.44    780.12 o 
 -19   9   6    19935.49    17008.84   1214.08 o 
 -17   9   6     7737.76     5960.30    708.03 o 
 -15   9   6       26.55      341.41    496.46 o 
 -13   9   6     7810.79     8502.56    795.66 o 
 -11   9   6    11410.71    10217.82    819.22 o 
  -9   9   6     1483.47     1548.74    487.73 o 
  -7   9   6    25862.37    24684.68   1148.19 o 
  -5   9   6     7241.27     6532.70    731.82 o 
  -3   9   6    26971.99    27789.14   1094.06 o 
  -1   9   6    23604.79    24675.61    955.52 o 
   1   9   6     3954.15     3703.91    342.53 o 
   3   9   6    27820.96    29403.83    991.03 o 
   5   9   6      715.03      651.01    330.03 o 
   7   9   6    24673.04    25544.20   1111.06 o 
   9   9   6    41410.16    42197.16   2490.10 o 
  11   9   6     2654.97     3835.24    538.28 o 
  13   9   6    10082.98    10402.66    863.74 o 
  15   9   6     8906.42     9380.20    825.97 o 
  17   9   6      243.05      645.49    662.45 o 
 -20  10   6    11315.15    12177.41    988.70 o 
 -18  10   6     2228.46     2098.62    639.39 o 
 -16  10   6       30.86     -242.57    545.51 o 
 -14  10   6     1610.73      804.46    566.65 o 
 -12  10   6     9205.37     8280.68   1112.81 o 
 -10  10   6     5567.13     5146.79    700.00 o 
  -8  10   6      257.89     1025.96    497.41 o 
  -6  10   6        4.89      -98.02    478.51 o 
  -4  10   6       63.82       14.40    374.82 o 
  -2  10   6    33098.45    32619.49   1192.77 o 
   0  10   6    40534.68    41895.40   1453.65 o 
   2  10   6     1819.44     3022.03   1085.24 o 
   4  10   6     2381.98     2654.29    387.64 o 
   6  10   6     1593.15     1396.92    377.03 o 
   8  10   6      896.93     1170.41    425.51 o 
  10  10   6     2624.63     2742.89    523.93 o 
  12  10   6     4676.94     5080.27    706.85 o 
  14  10   6     2607.12     2976.41    846.48 o 
  16  10   6      273.72      509.76    725.99 o 
 -19  11   6       50.46      484.83    619.16 o 
 -17  11   6     3424.19     3786.11    708.34 o 
 -15  11   6     3067.11     3218.34    683.73 o 
 -13  11   6      464.35      427.30    575.86 o 
 -11  11   6     6204.24     5890.74    723.82 o 
  -9  11   6     7831.81     8630.00    815.94 o 
  -7  11   6    12768.66    14197.34   1317.55 o 
  -5  11   6    34848.71    34778.44   1503.17 o 
  -3  11   6     8929.83     9090.54    660.39 o 
  -1  11   6    17655.49    17799.36    965.81 o 
   1  11   6    11696.23    13076.67    776.06 o 
   3  11   6      127.41      200.93    452.37 o 
   5  11   6     5896.87     6080.88    671.92 o 
   7  11   6    14422.24    10887.24   2714.87 o 
   9  11   6    29967.59    28504.10   1795.62 o 
  11  11   6    29196.23    29470.16   2151.98 o 
  13  11   6     5332.84     5670.79    728.90 o 
 -16  12   6      346.37     -204.40    631.27 o 
 -14  12   6    15197.39    15484.40   1121.04 o 
 -12  12   6    46746.71    51545.91   2099.06 o 
 -10  12   6    18987.69    19011.83   1172.22 o 
  -8  12   6       27.97      433.11    578.93 o 
  -6  12   6     4629.64     4449.77    684.60 o 
  -4  12   6      806.66      867.34    606.93 o 
  -2  12   6    19079.19    17159.27   1091.91 o 
   0  12   6    76617.29    75791.98   2728.18 o 
   2  12   6    64746.37    69629.14   2245.20 o 
   4  12   6    13473.83    18043.55   2279.68 o 
   6  12   6      784.96      562.13    685.84 o 
   8  12   6     1848.60     1384.81    701.24 o 
  10  12   6     4040.52     5292.19    694.18 o 
  12  12   6        2.11      405.82    757.65 o 
 -15  13   6     1893.27     2275.94    761.74 o 
 -13  13   6    11094.52    14027.74   1130.28 o 
 -11  13   6    15642.59    17752.32   1174.84 o 
  -9  13   6     1819.59     2729.66    692.66 o 
  -7  13   6    56647.68    58797.88   2286.31 o 
  -5  13   6    85651.65    87920.65   3122.79 o 
  -3  13   6    45393.22    47949.13   1969.69 o 
  -1  13   6     5956.03     6190.30    795.43 o 
   1  13   6     1347.11     1934.70    545.26 o 
   3  13   6     1287.39     3365.52    797.40 o 
   5  13   6     7298.99     6745.65    960.21 o 
   7  13   6    26481.23    28208.09   1923.35 o 
   9  13   6    24212.88    24211.22   1792.39 o 
 -10  14   6    60043.54    64537.33   2790.24 o 
  -8  14   6     1594.18     1742.38    707.21 o 
  -6  14   6     9299.70    13167.33   1093.82 o 
  -4  14   6     5005.99     5936.79   1013.74 o 
  -2  14   6      209.69      110.90    876.99 o 
   0  14   6    13294.21    13209.48   1333.98 o 
   2  14   6    34470.71    35088.20   2832.96 o 
   4  14   6    21529.79    24566.74   1693.98 o 
   6  14   6     1662.45      190.23   1426.71 o 
  -5  15   6    34348.75    32669.77   3057.91 o 
  -3  15   6    14709.69    15651.58   1444.73 o 
  -1  15   6     4325.28     5664.60   1102.23 o 
 -27   1   7    10476.74    11585.33    911.11 o 
 -25   1   7      703.88      977.64    551.77 o 
 -23   1   7    17010.24    18178.36    987.74 o 
 -21   1   7      571.20      522.41    385.22 o 
 -19   1   7    21794.36    21139.52    844.86 o 
 -17   1   7      764.16      885.48    330.92 o 
 -15   1   7      771.93      981.94    238.35 o 
 -13   1   7     9596.91     9135.19    366.07 o 
 -11   1   7     1438.95     1358.08    183.43 o 
  -9   1   7      509.00      489.60    167.99 o 
  -7   1   7    97470.00   102774.09   2513.25 o 
  -5   1   7   273654.38   277466.72   6604.20 o 
  -3   1   7    36549.37    34345.53    955.79 o 
  -1   1   7    88759.96    94215.34   2379.37 o 
   1   1   7    24555.16    25438.53    916.29 o 
   3   1   7   116985.80   112004.09   3092.71 o 
   5   1   7   207620.70   209870.44   5600.83 o 
   7   1   7      515.18     1141.49    304.11 o 
   9   1   7    41287.44    39093.12   1104.65 o 
  11   1   7    42477.05    41971.28   1477.02 o 
  13   1   7    46576.79    45900.27   3288.21 o 
  15   1   7    18932.21    19468.18   1764.51 o 
  17   1   7     1153.44     1693.79    664.44 o 
  19   1   7     1661.66     1585.32    647.12 o 
  21   1   7     1049.27     1587.02    717.60 o 
 -26   2   7     1645.72     1687.96    692.42 o 
 -24   2   7    42761.42    42130.59   1651.24 o 
 -22   2   7    57046.43    57167.96   1788.51 o 
 -20   2   7       84.64      289.15    357.66 o 
 -18   2   7     2278.67     2881.52    400.75 o 
 -16   2   7    13093.83    13063.64    492.23 o 
 -14   2   7    17045.05    17149.11    542.18 o 
 -12   2   7    38834.83    37327.79   1008.50 o 
 -10   2   7   170154.39   178246.22   4302.81 o 
  -8   2   7   145848.14   145010.13   3521.47 o 
  -6   2   7      111.66       13.24    157.02 o 
  -4   2   7     7546.46     8547.79    396.59 o 
  -2   2   7    51157.34    52775.71   1384.56 o 
   0   2   7      267.08      424.73    196.01 o 
   2   2   7   200369.81   214287.28   5711.52 o 
   4   2   7   837945.00   846163.44  23655.50 o 
   6   2   7   322301.50   327360.81   8643.47 o 
   8   2   7      470.31      140.99    297.45 o 
  10   2   7    37535.05    35505.70   1209.71 o 
  12   2   7    19059.09    18696.63   1002.88 o 
  14   2   7     5592.46     5188.07    613.57 o 
  16   2   7    10273.07    10488.00    846.48 o 
  18   2   7    26543.47    26155.47   1271.29 o 
  20   2   7    17031.22    17975.73   1207.30 o 
 -27   3   7     7678.86     7127.09   1201.96 o 
 -25   3   7     4563.28     4792.29    630.26 o 
 -23   3   7    32682.49    30588.74   1058.34 o 
 -21   3   7     1591.46      937.05    354.08 o 
 -19   3   7    51432.34    49958.86   1426.84 o 
 -17   3   7   116431.58   116123.43   2926.75 o 
 -15   3   7    35951.80    37106.71   1085.54 o 
 -13   3   7     4603.86     4657.92    324.73 o 
 -11   3   7     2035.67     1731.58    261.41 o 
  -9   3   7     6551.52     5921.32    350.68 o 
  -7   3   7     9778.65     9073.10    422.72 o 
  -5   3   7   312289.38   313044.84   7436.19 o 
  -3   3   7   448162.78   451514.06  11713.95 o 
  -1   3   7   564404.44   597348.75  14131.17 o 
   1   3   7   115462.95   113461.32   2804.80 o 
   3   3   7    49280.46    48813.05   1344.41 o 
   5   3   7   195002.05   182442.27   4931.71 o 
   7   3   7       75.18      245.56    303.76 o 
   9   3   7   231484.25   231423.47   6212.60 o 
  11   3   7   180267.58   177003.80   4833.10 o 
  13   3   7    78312.66    76169.89   2286.17 o 
  15   3   7     4998.64     5483.40    659.89 o 
  17   3   7     4553.16     4701.31    679.17 o 
  19   3   7    11287.39    11577.34   1646.91 o 
  21   3   7     1110.48      148.63    809.80 o 
 -26   4   7    19745.09    22167.28   1179.43 o 
 -24   4   7    50537.55    52568.54   1724.58 o 
 -22   4   7    45938.32    45553.83   1526.14 o 
 -20   4   7     2952.51     2903.27    414.27 o 
 -18   4   7    30612.37    29784.20    970.64 o 
 -16   4   7    69086.17    67741.59   1812.67 o 
 -14   4   7    13838.53    12370.62    550.93 o 
 -12   4   7   114488.77   109433.28   3036.50 o 
 -10   4   7   152979.03   153680.20   4155.34 o 
  -8   4   7   233867.89   234653.86   6973.14 o 
  -6   4   7   296977.81   301647.28   7904.55 o 
  -4   4   7     5732.29     5472.61    483.24 o 
  -2   4   7   159746.17   155395.73   3770.80 o 
   0   4   7    10999.71    10851.49    449.24 o 
   2   4   7   194296.34   200268.41   4870.03 o 
   4   4   7   409986.63   428789.88  10222.89 o 
   6   4   7   229576.73   231969.69   5636.71 o 
   8   4   7       73.00      473.98    347.24 o 
  10   4   7    59319.19    58046.88   1845.38 o 
  12   4   7    12464.26    11899.34    733.78 o 
  14   4   7    13464.69    14066.05   1165.41 o 
  16   4   7    45295.36    44836.07   1919.08 o 
  18   4   7    30997.07    29718.03   1686.26 o 
  20   4   7    13012.92    13231.71   1254.13 o 
 -25   5   7    22903.09    23237.12   1057.84 o 
 -23   5   7    14842.66    14230.71    817.03 o 
 -21   5   7     1171.08     1232.43    453.12 o 
 -19   5   7    25175.58    23564.28    974.19 o 
 -17   5   7   205084.27   200365.42   5428.01 o 
 -15   5   7   184155.81   186665.36   4613.89 o 
 -13   5   7     2217.64     1981.69    373.04 o 
 -11   5   7     1469.45     1387.61    340.92 o 
  -9   5   7    11066.22    10782.83    642.32 o 
  -7   5   7    69464.85    68893.48   1969.92 o 
  -5   5   7    12102.43    10874.92    917.84 o 
  -3   5   7   202787.03   218593.91   5258.32 o 
  -1   5   7   250201.36   258125.63   6186.02 o 
   1   5   7    35587.14    34618.85   1014.88 o 
   3   5   7     1493.77     1857.68    303.00 o 
   5   5   7     2700.83     2755.00    349.57 o 
   7   5   7     9310.09    10092.35    547.50 o 
   9   5   7    79923.91    74685.30   2249.48 o 
  11   5   7    77271.79    76918.90   2342.85 o 
  13   5   7     2952.00     2628.27    472.11 o 
  15   5   7    24724.86    26155.92   1422.53 o 
  17   5   7     9453.10     9995.91   1220.88 o 
  19   5   7     1025.35      -17.65    782.45 o 
 -24   6   7    21176.37    21974.72   1027.94 o 
 -22   6   7     3951.97     3896.23    542.49 o 
 -20   6   7      255.92       20.73    426.84 o 
 -18   6   7    11518.34    10403.73    683.91 o 
 -16   6   7    37089.04    34907.40   1253.20 o 
 -14   6   7     1682.01     1260.51    465.01 o 
 -12   6   7    16175.33    15674.01   1079.87 o 
 -10   6   7     1009.09     1352.20    392.30 o 
  -8   6   7    16065.57    17279.13    829.69 o 
  -6   6   7   143706.23   147167.13   3988.06 o 
  -4   6   7    22530.94    21865.54    814.45 o 
  -2   6   7    30383.65    28509.41    795.61 o 
   0   6   7    33207.73    32412.11    966.00 o 
   2   6   7     2282.10     1848.14    289.53 o 
   4   6   7    18725.79    18188.72    720.22 o 
   6   6   7     2681.23     2986.03    377.47 o 
   8   6   7     2656.59     2860.53    448.60 o 
  10   6   7     6375.60     5443.13    547.99 o 
  12   6   7      153.66      418.56    440.63 o 
  14   6   7    22907.23    21593.42   1123.64 o 
  16   6   7    20650.76    19680.42   1898.91 o 
  18   6   7      597.06      779.44    714.45 o 
  20   6   7       11.13      308.76    801.45 o 
 -25   7   7      274.29      182.44    526.17 o 
 -23   7   7     3703.04     4318.64    592.68 o 
 -21   7   7        5.15     -230.38    438.65 o 
 -19   7   7        4.47     -325.97    421.51 o 
 -17   7   7     4637.38     4516.42    594.88 o 
 -15   7   7     2629.25     1640.45    517.53 o 
 -13   7   7      436.40      680.19    476.76 o 
 -11   7   7     1457.38     1955.75    476.40 o 
  -9   7   7     1047.61     1014.05    416.33 o 
  -7   7   7     5241.45     5523.53    394.82 o 
  -5   7   7    19298.16    20016.67    773.53 o 
  -3   7   7    13989.37    13488.20    917.45 o 
  -1   7   7     2084.51     3061.67    601.81 o 
   1   7   7     2576.64     2383.32    307.84 o 
   3   7   7     5036.89     4777.17    621.86 o 
   5   7   7     9407.92     9078.44    544.62 o 
   7   7   7     1398.44     1772.47    399.50 o 
   9   7   7       40.36      147.27    430.43 o 
  11   7   7      678.22      860.51    442.78 o 
  13   7   7     6171.61     5688.54    657.33 o 
  15   7   7     5251.74     4798.82    639.49 o 
  17   7   7       13.09     -282.58    682.63 o 
  19   7   7     1682.88     1009.30   1047.35 o 
 -24   8   7     7928.31     7320.02    722.23 o 
 -22   8   7     3586.30     3858.05    592.24 o 
 -20   8   7     3884.71     4502.04    652.57 o 
 -18   8   7     4449.71     4079.46    628.79 o 
 -16   8   7    43128.26    43595.38   1737.45 o 
 -14   8   7      676.82      136.22    472.81 o 
 -12   8   7    62170.08    58307.78   2139.54 o 
 -10   8   7    94725.77    95206.74   3149.07 o 
  -8   8   7    83432.30    84536.80   2810.91 o 
  -6   8   7    40209.88    41650.21   1354.13 o 
  -4   8   7      136.13      288.81    299.48 o 
  -2   8   7     2115.19     2511.62    300.51 o 
   0   8   7     9860.00     9990.48    617.51 o 
   2   8   7    31418.79    30767.35   1009.53 o 
   4   8   7      965.04     1318.44    337.09 o 
   6   8   7    14977.49    14076.93    719.43 o 
   8   8   7    14037.37    15170.41    848.76 o 
  10   8   7     1145.64      459.10    458.65 o 
  12   8   7      694.96      734.59    504.17 o 
  14   8   7      744.36     -495.14    513.39 o 
  16   8   7    11297.16    11493.63    925.98 o 
  18   8   7    13539.59    13521.87   1219.33 o 
 -21   9   7      150.50      102.15    553.02 o 
 -19   9   7    17019.34    17524.71   1091.94 o 
 -17   9   7   116197.40   113584.39   4471.61 o 
 -15   9   7   143272.70   139021.66   7102.63 o 
 -13   9   7    11485.43    10852.83    993.30 o 
 -11   9   7    15253.19    14387.85    945.62 o 
  -9   9   7    19414.90    19661.58   1035.22 o 
  -7   9   7      982.20      494.39    478.09 o 
  -5   9   7    22764.87    23274.99    932.49 o 
  -3   9   7   145458.75   142854.92   4486.30 o 
  -1   9   7   144227.39   149740.42   4144.53 o 
   1   9   7    18928.58    18405.67    991.67 o 
   3   9   7     1191.72     1783.40    541.45 o 
   5   9   7     6694.46     6566.07    669.24 o 
   7   9   7    18630.68    18427.06    898.43 o 
   9   9   7    21641.43    22759.12   1031.14 o 
  11   9   7    44206.83    45054.96   1790.46 o 
  13   9   7    17463.31    17320.65   1077.18 o 
  15   9   7      814.40     1411.53    599.69 o 
  17   9   7     8360.39    10249.59   1224.33 o 
 -20  10   7     2440.18     2113.84    652.24 o 
 -18  10   7     7211.19     6996.80    791.56 o 
 -16  10   7    33969.22    34071.94   1552.67 o 
 -14  10   7     2260.54     2321.79    625.14 o 
 -12  10   7    48424.73    49594.90   1957.25 o 
 -10  10   7   150664.64   151513.73   4826.68 o 
  -8  10   7   117510.69   112231.26   3678.77 o 
  -6  10   7    33282.33    30874.21   1718.64 o 
  -4  10   7     2793.03     2866.69    447.86 o 
  -2  10   7     5426.49     5739.98    531.81 o 
   0  10   7     2274.62     2343.05    520.99 o 
   2  10   7    54203.44    51895.34   1561.91 o 
   4  10   7    82122.34    80585.22   2289.97 o 
   6  10   7    40427.18    40927.13   1223.00 o 
   8  10   7     8695.11     7874.06    767.76 o 
  10  10   7     2285.60     2090.15    525.50 o 
  12  10   7     5254.75     5587.15    650.29 o 
  14  10   7     1043.17     1345.15    573.35 o 
 -19  11   7    11465.70    11077.26    973.10 o 
 -17  11   7    34526.40    32592.43   1570.84 o 
 -15  11   7    27583.11    27048.61   1409.10 o 
 -13  11   7     7561.53     7415.78    813.82 o 
 -11  11   7     3935.56     3765.40    680.83 o 
  -9  11   7     3412.87     3795.02    658.53 o 
  -7  11   7     1373.64     1575.10    588.46 o 
  -5  11   7    41603.54    38192.23   1886.13 o 
  -3  11   7    93948.19    86463.58   2955.77 o 
  -1  11   7    99926.25    98613.06   3008.25 o 
   1  11   7    13530.11    14734.77    822.10 o 
   3  11   7    11464.00    14613.66   2245.57 o 
   5  11   7    26788.54    28413.85   1218.37 o 
   7  11   7      124.32      -45.10    440.40 o 
   9  11   7    35818.80    38292.30   1420.27 o 
  11  11   7    48133.34    50058.20   1926.78 o 
  13  11   7    19163.06    21406.57   1250.75 o 
 -16  12   7       99.75     -285.76    637.77 o 
 -14  12   7     1749.29     1306.46    663.49 o 
 -12  12   7     6083.94     6228.52    802.70 o 
 -10  12   7    17080.67    16558.49   1569.50 o 
  -8  12   7     7300.48     8034.20    842.08 o 
  -6  12   7     1311.41      906.69    576.49 o 
  -4  12   7    11708.03    10017.10    886.64 o 
  -2  12   7     8408.92     8606.03    869.43 o 
   0  12   7       61.80      -82.73    462.99 o 
   2  12   7    18148.80    18642.49   1767.61 o 
   4  12   7    85447.30    77408.65   4318.71 o 
   6  12   7    52928.82    57710.39   2854.51 o 
   8  12   7      612.99      527.12    675.12 o 
  10  12   7     9800.28     8865.54    985.89 o 
  12  12   7     6137.51     6131.49    902.87 o 
 -15  13   7     1830.58     3027.20    766.82 o 
 -13  13   7      757.49      902.77    694.71 o 
 -11  13   7      398.69     1210.37    698.87 o 
  -9  13   7      223.01      -43.95    642.67 o 
  -7  13   7      197.80      363.65    638.28 o 
  -5  13   7     1251.32     1955.46    647.82 o 
  -3  13   7     3343.09     4064.20    719.29 o 
  -1  13   7     1462.01     2790.86    715.86 o 
   1  13   7      564.81     1299.12    669.94 o 
   3  13   7    10337.18     8933.06   1070.54 o 
   5  13   7    24702.83    24981.90   1810.78 o 
   7  13   7     1469.10     2080.52    989.74 o 
   9  13   7     3857.91     4065.17    848.99 o 
 -10  14   7    10347.31    17030.33   2008.38 o 
  -8  14   7     4556.14     7447.58    911.81 o 
  -6  14   7      325.91      463.71    882.32 o 
  -4  14   7      467.51      194.12    840.51 o 
  -2  14   7      539.08     -799.52    799.52 o 
   0  14   7     4159.80     4923.65   1021.50 o 
   2  14   7     4316.14     4344.25    980.97 o 
   4  14   7      222.69      472.21   1540.84 o 
   6  14   7      851.75     1668.45    910.50 o 
 -28   0   8    16357.59    22502.27   5751.02 o 
 -26   0   8     5055.43     4834.35    974.05 o 
 -24   0   8     3788.43     4867.23    896.48 o 
 -22   0   8   167823.14   166730.95  10171.57 o 
 -20   0   8   247542.06   253140.08   8696.70 o 
 -18   0   8    13474.20    12467.47    789.48 o 
 -16   0   8    13114.53    14429.33    818.92 o 
 -14   0   8     8326.69     6702.15    729.23 o 
 -12   0   8   132945.91   137569.56   4079.82 o 
 -10   0   8    47800.21    47835.80   1784.17 o 
  -8   0   8   225030.64   248493.20   8397.49 o 
  -6   0   8   987556.69  1089571.38  36277.56 o 
  -4   0   8   176749.89   188298.94   6415.32 o 
  -2   0   8    27111.84    30838.31   1322.77 o 
   0   0   8    81724.00    79587.02   2959.36 o 
   2   0   8    25482.23    24590.60   1123.87 o 
   4   0   8   139677.70   152505.48  11626.81 o 
   6   0   8   361350.44   382760.97  12937.01 o 
   8   0   8    79635.29    80260.57   2942.77 o 
  10   0   8    30047.65    30832.04   1878.60 o 
  12   0   8    15835.18    15570.98   1376.04 o 
  14   0   8     1086.49     1409.13    792.19 o 
  16   0   8     9737.30     9187.53   2676.05 o 
  18   0   8    12726.72    15635.59   2603.88 o 
  20   0   8    57419.91    61982.36   5300.63 o 
 -27   1   8    26053.25    26802.49   1309.04 o 
 -25   1   8     8431.67     8550.28    874.97 o 
 -23   1   8    10088.74    10125.57    809.63 o 
 -21   1   8    93586.04    91256.41   2622.65 o 
 -19   1   8     4632.53     4741.84    469.01 o 
 -17   1   8    39850.20    40044.12   1054.17 o 
 -15   1   8    78883.62    80248.31   1892.84 o 
 -13   1   8   184519.98   193890.48   4039.79 o 
 -11   1   8   263420.72   278894.63   6675.21 o 
  -9   1   8    12148.03    12583.48    449.28 o 
  -7   1   8   114464.66   110769.66   2716.88 o 
  -5   1   8   116982.86   120811.90   3251.38 o 
  -3   1   8    25091.97    25187.70    765.73 o 
  -1   1   8   183977.50   191382.63   4673.10 o 
   1   1   8   377967.50   375563.56   9872.61 o 
   3   1   8    82462.37    76987.30   2712.76 o 
   5   1   8    50093.75    48705.96   1512.87 o 
   7   1   8    54145.00    51779.34   1608.50 o 
   9   1   8    19256.81    19260.06   1128.95 o 
  11   1   8    99226.57   104616.52   4203.01 o 
  13   1   8    44022.68    43757.36   3701.04 o 
  15   1   8    21245.87    21784.19   1162.85 o 
  17   1   8     7231.29     7070.65    857.46 o 
  19   1   8     7577.08     7835.21    839.32 o 
  21   1   8    14179.81    14198.40   1279.49 o 
 -26   2   8     4905.04     7638.78   1423.89 o 
 -24   2   8     2631.51     2732.89    580.73 o 
 -22   2   8    16462.43    16849.82    727.45 o 
 -20   2   8    20948.45    21775.45    800.88 o 
 -18   2   8     2685.21     2780.79    352.20 o 
 -16   2   8       84.13      266.51    227.83 o 
 -14   2   8    10361.63     9246.65    409.61 o 
 -12   2   8       96.99       77.11    139.05 o 
 -10   2   8     2214.26     2784.92    262.62 o 
  -8   2   8    32641.21    35293.34   1063.55 o 
  -6   2   8   217603.17   221961.66   5327.66 o 
  -4   2   8   192507.95   205730.50   5424.06 o 
  -2   2   8     7734.27     7977.71    413.77 o 
   0   2   8   167865.09   170837.98   4178.75 o 
   2   2   8     4301.05     4708.05    426.93 o 
   4   2   8    61296.87    64931.29   2399.55 o 
   6   2   8   111619.19   115181.42   3579.84 o 
   8   2   8    61633.97    61009.66   1870.60 o 
  10   2   8     3063.93     3177.48    430.49 o 
  12   2   8     2323.35     1893.37    551.64 o 
  14   2   8     3012.46     2420.47    579.77 o 
  16   2   8     1455.12     1327.24    606.66 o 
  18   2   8      309.89      934.52    720.16 o 
  20   2   8     6699.42     7178.28    864.15 o 
 -27   3   8     5859.29     5131.95    857.94 o 
 -25   3   8      824.45      825.99    536.56 o 
 -23   3   8        5.48      319.84    385.13 o 
 -21   3   8    11676.20    11608.03    629.48 o 
 -19   3   8     3427.14     4028.65    421.40 o 
 -17   3   8     1067.54     1225.76    318.93 o 
 -15   3   8      223.69      258.68    265.86 o 
 -13   3   8      211.07       60.98    246.77 o 
 -11   3   8    48301.34    50489.38   1346.76 o 
  -9   3   8      450.85      299.33    183.26 o 
  -7   3   8    16130.43    15636.42    519.82 o 
  -5   3   8     7269.77     9002.01    448.10 o 
  -3   3   8      164.07       89.69    205.59 o 
  -1   3   8   191588.73   203223.28   4905.25 o 
   1   3   8    96942.77   101473.78   2562.24 o 
   3   3   8      563.32      401.92    311.56 o 
   5   3   8    34864.34    32325.55   1128.98 o 
   7   3   8    14094.22    13288.94    701.88 o 
   9   3   8    19067.18    18666.50    853.54 o 
  11   3   8        7.39       17.75    400.23 o 
  13   3   8     2547.39     2152.14    785.43 o 
  15   3   8     1614.03     1669.80    642.65 o 
  17   3   8      101.30     -491.72    568.02 o 
  19   3   8     6920.68     7400.61    997.30 o 
  21   3   8      866.44      -93.24   1122.33 o 
 -26   4   8        4.70      157.44    562.03 o 
 -24   4   8       20.84      194.65    430.07 o 
 -22   4   8    30461.16    29610.58   1132.80 o 
 -20   4   8    56881.48    57261.64   1798.57 o 
 -18   4   8     1467.15     1633.51    362.17 o 
 -16   4   8     7833.01     7498.04    484.41 o 
 -14   4   8    17578.05    16729.41    717.29 o 
 -12   4   8    41392.81    40345.32   1281.70 o 
 -10   4   8    11067.96     9546.79    490.27 o 
  -8   4   8    36236.64    37398.35   1162.07 o 
  -6   4   8    87816.96    86397.56   3414.73 o 
  -4   4   8     1185.91     1903.24    409.91 o 
  -2   4   8    27697.44    29530.86    871.77 o 
   0   4   8    85217.27    89962.24   2280.95 o 
   2   4   8     1731.51     2314.49    307.13 o 
   4   4   8        7.91      151.19    259.13 o 
   6   4   8    19204.62    18187.01    902.12 o 
   8   4   8       87.68      145.80    371.48 o 
  10   4   8    10973.88    10279.63    688.89 o 
  12   4   8     2554.96     2718.53    504.25 o 
  14   4   8       95.79      409.21    555.90 o 
  16   4   8     1220.85      472.03    598.42 o 
  18   4   8     5470.47     5265.76   1293.64 o 
  20   4   8    12735.58    13278.57   1313.79 o 
 -25   5   8     4766.11     5765.55    622.38 o 
 -23   5   8     1352.83     1250.54    476.84 o 
 -21   5   8    25699.48    24108.25   1009.90 o 
 -19   5   8     6264.40     5952.96    535.94 o 
 -17   5   8    11462.06    11652.80    686.65 o 
 -15   5   8    61195.11    60365.46   2441.11 o 
 -13   5   8   115327.34   110898.31   4736.95 o 
 -11   5   8    52972.58    55085.06   1911.86 o 
  -9   5   8      589.79      244.72    331.70 o 
  -7   5   8    14296.90    14933.18    595.14 o 
  -5   5   8     2458.69     2235.38    455.13 o 
  -3   5   8    20216.08    22024.54    820.42 o 
  -1   5   8    60234.23    58257.49   1540.55 o 
   1   5   8   128644.79   131276.17   3271.30 o 
   3   5   8    47614.18    47279.84   1360.20 o 
   5   5   8      527.41      388.66    301.72 o 
   7   5   8     3240.74     3502.13    465.54 o 
   9   5   8     1566.77     1109.72    447.44 o 
  11   5   8    10420.34    10629.35    726.07 o 
  13   5   8    19154.44    19190.75    955.29 o 
  15   5   8    35688.41    34717.82   1563.52 o 
  17   5   8     3985.91     3175.75    997.48 o 
  19   5   8     2330.28     2110.46    838.58 o 
 -24   6   8     2455.15     2679.88    569.05 o 
 -22   6   8    23743.50    23127.47   1014.96 o 
 -20   6   8    47054.56    49205.37   1643.46 o 
 -18   6   8    25851.77    26202.58   1065.95 o 
 -16   6   8      604.76      757.70    477.87 o 
 -14   6   8    34099.93    32819.23   1364.11 o 
 -12   6   8     7005.52     7082.92    656.81 o 
 -10   6   8    75718.87    71440.38   2406.90 o 
  -8   6   8   106126.80   105432.58   2938.83 o 
  -6   6   8   213387.52   211841.72   5657.67 o 
  -4   6   8   101458.63    94803.16   2813.41 o 
  -2   6   8    31102.23    32113.80   1004.89 o 
   0   6   8   104824.17   110870.75   2796.53 o 
   2   6   8    10398.67    10695.94    544.49 o 
   4   6   8    63121.99    61487.49   1704.45 o 
   6   6   8   130728.48   130757.70   3339.28 o 
   8   6   8   149411.06   153847.42   4857.64 o 
  10   6   8    50055.71    49851.69   1683.92 o 
  12   6   8      852.92      967.87    465.60 o 
  14   6   8    15385.50    16159.52    927.08 o 
  16   6   8     2849.42     2279.28    774.09 o 
  18   6   8      910.78      810.11    781.00 o 
 -25   7   8     7602.92     7446.09    703.02 o 
 -23   7   8      317.05       86.47    487.27 o 
 -21   7   8      753.64      964.18    481.54 o 
 -19   7   8      513.64      751.42    534.68 o 
 -17   7   8     7358.62     7520.67    700.55 o 
 -15   7   8    83001.38    76023.94   2632.60 o 
 -13   7   8    81553.76    75286.58   2609.29 o 
 -11   7   8      444.54      352.00    406.66 o 
  -9   7   8     7603.84     6635.66    611.85 o 
  -7   7   8    14587.27    15137.17    842.84 o 
  -5   7   8    13485.69    13242.88    624.47 o 
  -3   7   8    29279.78    27189.76    851.76 o 
  -1   7   8   511237.56   511712.88  11287.93 o 
   1   7   8   404911.09   426553.81  10217.26 o 
   3   7   8    14383.36    14330.55    713.02 o 
   5   7   8    12179.56    12234.45    632.45 o 
   7   7   8    45103.25    42436.05   1494.49 o 
   9   7   8    39387.43    37488.95   1382.65 o 
  11   7   8     8739.67     7234.63   1024.47 o 
  13   7   8    57091.38    54388.19   2017.90 o 
  15   7   8    42372.88    39266.45   1917.83 o 
  17   7   8    14891.43    16399.49   1314.14 o 
 -24   8   8     1031.75      510.99    608.15 o 
 -22   8   8    15439.87    14751.20   1003.07 o 
 -20   8   8    14201.80    13025.67    928.41 o 
 -18   8   8     4865.69     4245.62    651.01 o 
 -16   8   8      205.23      175.12    489.28 o 
 -14   8   8     4689.51     4788.65    740.85 o 
 -12   8   8     1297.96      922.24    505.32 o 
 -10   8   8    48321.57    47181.00   1841.39 o 
  -8   8   8    60061.24    56789.89   2019.64 o 
  -6   8   8   124532.47   120772.05   3828.66 o 
  -4   8   8    83583.05    83992.19   2437.02 o 
  -2   8   8     9522.14     9317.57    542.91 o 
   0   8   8   144129.89   144888.86   3367.91 o 
   2   8   8    19183.31    20071.30    889.50 o 
   4   8   8    53169.54    53002.76   1547.84 o 
   6   8   8   131073.41   139851.95   3906.35 o 
   8   8   8    93018.41    94055.27   2795.26 o 
  10   8   8    17242.09    16182.07    983.85 o 
  12   8   8     1169.07     1403.35    542.12 o 
  14   8   8     9069.04     9796.36    907.69 o 
  16   8   8     2117.81     2604.56    810.00 o 
 -21   9   8    10842.66    11511.86    942.12 o 
 -19   9   8       64.63      217.87    564.17 o 
 -17   9   8     3563.04     2826.67    627.34 o 
 -15   9   8     5503.74     5151.67    692.50 o 
 -13   9   8    11874.03    11718.10    902.64 o 
 -11   9   8    44272.91    41989.86   1726.40 o 
  -9   9   8      304.42        7.40    483.36 o 
  -7   9   8     6445.49     6653.83    655.49 o 
  -5   9   8     9376.58     9712.54    624.85 o 
  -3   9   8      557.69      458.35    491.28 o 
  -1   9   8    45918.70    47829.41   2349.09 o 
   1   9   8    72139.85    68851.43   1775.23 o 
   3   9   8     3112.88     3820.30    402.01 o 
   5   9   8    15534.40    15482.07    683.14 o 
   7   9   8    16454.05    17068.32   1130.71 o 
   9   9   8     1113.04      911.32    471.43 o 
  11   9   8    12405.19    12771.80    916.80 o 
  13   9   8     7925.29     7487.48    765.24 o 
  15   9   8     4581.65     5100.30    729.36 o 
 -20  10   8     5396.10     4514.63    738.73 o 
 -18  10   8     1848.95     2354.68    667.06 o 
 -16  10   8       73.97      135.23    646.53 o 
 -14  10   8      318.82     -333.66    553.15 o 
 -12  10   8    10998.54    12292.24    958.77 o 
 -10  10   8    30526.52    29805.29   1367.63 o 
  -8  10   8     3855.88     4826.54    637.66 o 
  -6  10   8     8179.94     7286.61    901.40 o 
  -4  10   8     8611.39     8166.45    588.29 o 
  -2  10   8     2572.57     2106.73    443.86 o 
   0  10   8      947.15      659.44    417.71 o 
   2  10   8     1523.78     1368.16    440.54 o 
   4  10   8      599.52      413.15    364.44 o 
   6  10   8    11740.90    12552.55   1418.59 o 
   8  10   8     6049.64     5193.00    799.72 o 
  10  10   8    28866.46    30793.43   1448.41 o 
  12  10   8     3810.90     4903.46    642.47 o 
  14  10   8      238.67      763.11    563.32 o 
 -19  11   8      655.08      378.57    642.99 o 
 -17  11   8      567.81      423.78    630.11 o 
 -15  11   8    16026.63    17995.95   1184.73 o 
 -13  11   8     9173.81    10110.28    935.52 o 
 -11  11   8     8939.08     9043.91    879.05 o 
  -9  11   8    14097.07    12372.85    935.13 o 
  -7  11   8      225.30     -186.19    555.35 o 
  -5  11   8    14330.34    13566.20    956.88 o 
  -3  11   8    36412.42    35963.61   1371.26 o 
  -1  11   8    39964.67    39737.00   1693.49 o 
   1  11   8    33606.23    36359.28   1798.30 o 
   3  11   8     6272.67     6345.13    579.93 o 
   5  11   8     1910.98     2220.72    923.45 o 
   7  11   8      760.06     1541.33    585.61 o 
   9  11   8    17916.34    16487.43    936.51 o 
  11  11   8     6945.18     7655.92    711.02 o 
  13  11   8     7044.71    11044.69   2553.75 o 
 -16  12   8      112.46      295.08    683.37 o 
 -14  12   8     4794.37     5425.79    768.14 o 
 -12  12   8      301.09     -126.66    617.22 o 
 -10  12   8    40443.03    41709.91   1806.27 o 
  -8  12   8    60390.88    60059.84   2308.10 o 
  -6  12   8    28967.87    30148.07   1458.82 o 
  -4  12   8     3063.15     2895.09    675.84 o 
  -2  12   8       91.42     -100.77    586.85 o 
   0  12   8     1982.29     2490.53    546.63 o 
   2  12   8      203.77     1134.58    707.29 o 
   4  12   8     5014.59     5825.70    794.42 o 
   6  12   8    24215.58    22219.76   4360.55 o 
   8  12   8    42491.85    45323.28   2444.92 o 
  10  12   8    27339.60    26930.09   1573.44 o 
 -15  13   8    41833.97    47189.57   2092.60 o 
 -13  13   8    64408.92    67580.30   2632.75 o 
 -11  13   8    26036.59    26449.65   1428.15 o 
  -9  13   8       46.08     -219.56    641.80 o 
  -7  13   8     6042.78     5520.02    796.44 o 
  -5  13   8       45.77     -234.50    642.30 o 
  -3  13   8    11026.28    10449.33   1451.90 o 
  -1  13   8    23099.52    21907.27   1558.78 o 
   1  13   8    34753.88    38617.18   1487.55 o 
   3  13   8    19017.77    19648.27   1573.77 o 
   5  13   8      253.10       -2.33    747.64 o 
   7  13   8     1195.95     1629.21    763.40 o 
 -10  14   8      476.47      367.47    949.42 o 
  -8  14   8    36209.86    37816.66   2842.61 o 
  -6  14   8    54394.11    60353.82   2405.51 o 
  -4  14   8    20628.03    26643.87   2264.15 o 
  -2  14   8     2757.93     3426.93    973.65 o 
   0  14   8      352.29      -52.82    965.00 o 
   2  14   8      308.91      215.35   1185.32 o 
   4  14   8     5749.08     5837.65   1257.74 o 
 -27   1   9      702.46     1455.21    601.35 o 
 -25   1   9     2677.29     2725.46    619.75 o 
 -23   1   9    15265.59    16209.01    965.16 o 
 -21   1   9      247.89     -218.29    371.38 o 
 -19   1   9    11543.46    11227.56    589.95 o 
 -17   1   9    32370.95    32145.98    890.34 o 
 -15   1   9    38238.30    38395.88    921.30 o 
 -13   1   9     3325.71     3631.25    284.72 o 
 -11   1   9    62991.20    69101.72   1774.15 o 
  -9   1   9    75047.25    74161.09   1871.94 o 
  -7   1   9    22088.73    23375.20    715.93 o 
  -5   1   9    93587.90    97163.19   2660.76 o 
  -3   1   9     5918.17     5484.77    375.13 o 
  -1   1   9     8446.04     7539.72    432.47 o 
   1   1   9    48462.59    43318.98   1252.61 o 
   3   1   9   322313.75   320152.72   8471.56 o 
   5   1   9   118446.36   116679.70   3284.54 o 
   7   1   9       26.91      437.71    345.08 o 
   9   1   9     7998.48     7190.67    691.56 o 
  11   1   9      113.15     -144.62    545.14 o 
  13   1   9     8503.04     8245.45   1109.42 o 
  15   1   9      828.81      529.36    607.29 o 
  17   1   9     9578.15    10353.34   1019.14 o 
  19   1   9     8445.56     9938.61   1374.40 o 
 -26   2   9      160.20      435.16    671.22 o 
 -24   2   9     8350.47     9440.00    791.00 o 
 -22   2   9      818.54      436.03    414.49 o 
 -20   2   9    83614.66    82077.44   2160.34 o 
 -18   2   9    57109.70    58792.25   1615.54 o 
 -16   2   9     3757.61     3877.17    300.20 o 
 -14   2   9      373.51       95.56    168.27 o 
 -12   2   9      295.86      368.21    224.39 o 
 -10   2   9    88172.30    90608.52   2280.78 o 
  -8   2   9    70295.95    77994.21   1980.40 o 
  -6   2   9   666687.06   686957.94  17794.85 o 
  -4   2   9   679790.63   709017.25  16752.79 o 
  -2   2   9    61705.56    58453.91   1563.63 o 
   0   2   9       89.76      352.14    243.98 o 
   2   2   9    52639.78    52297.05   1641.90 o 
   4   2   9   131114.73   128613.27   4150.59 o 
   6   2   9    12165.63    14628.62   1479.31 o 
   8   2   9   113920.80   113608.28   3642.78 o 
  10   2   9    80921.56    79682.15   3181.39 o 
  12   2   9    74137.95    74941.51   3066.63 o 
  14   2   9    19817.12    20220.23   1400.98 o 
  16   2   9      231.74      739.97    669.61 o 
  18   2   9    13641.50    15647.23   2506.50 o 
  20   2   9       76.87      -85.48    730.45 o 
 -27   3   9    15118.94    15731.96   1251.54 o 
 -25   3   9    41718.83    41008.13   1660.33 o 
 -23   3   9    14922.19    14595.99    919.80 o 
 -21   3   9       19.07      258.36    348.34 o 
 -19   3   9    19945.82    19500.18    764.09 o 
 -17   3   9     2288.46     2321.50    344.05 o 
 -15   3   9    30755.21    31042.43   1064.63 o 
 -13   3   9    94128.74    94475.29   2394.87 o 
 -11   3   9   250443.19   254975.34   6137.37 o 
  -9   3   9   311300.63   320805.31   7674.08 o 
  -7   3   9    12782.32     9641.12    874.89 o 
  -5   3   9   137860.52   142345.89   3488.33 o 
  -3   3   9   124450.09   120954.49   3038.25 o 
  -1   3   9    44322.49    43456.37   1222.14 o 
   1   3   9   430022.06   443936.53  10610.61 o 
   3   3   9   538830.94   587578.94  15338.76 o 
   5   3   9   160018.83   161578.14   4434.73 o 
   7   3   9      323.07      393.63    368.71 o 
   9   3   9    14368.61    13146.51    724.60 o 
  11   3   9    10967.08    10374.86    893.12 o 
  13   3   9     1278.17     1566.49    855.50 o 
  15   3   9    14794.58    14286.23   1051.55 o 
  17   3   9    47093.74    47092.05   2626.56 o 
  19   3   9    31713.84    31907.52   4863.11 o 
 -26   4   9    41580.12    43276.95   2006.87 o 
 -24   4   9     9432.51     9385.13    822.93 o 
 -22   4   9     7716.28     7216.60    599.83 o 
 -20   4   9    24641.72    23962.25    976.32 o 
 -18   4   9   141537.16   142667.72   3964.84 o 
 -16   4   9   108154.75   105848.52   2992.26 o 
 -14   4   9    12661.16    12243.83    615.41 o 
 -12   4   9    15797.51    15545.79    658.79 o 
 -10   4   9    18224.05    17661.54    693.60 o 
  -8   4   9      294.65      434.95    227.99 o 
  -6   4   9   160667.17   165656.66   4418.91 o 
  -4   4   9   528017.38   552361.75  13109.89 o 
  -2   4   9   248991.80   255847.11   6156.64 o 
   0   4   9     4581.37     4712.33    389.50 o 
   2   4   9    69670.47    71485.13   1918.06 o 
   4   4   9     1981.20     2422.86    296.88 o 
   6   4   9    85982.12    85805.93   2517.31 o 
   8   4   9   101977.70    97668.12   2843.42 o 
  10   4   9   116165.22   112414.05   3259.64 o 
  12   4   9    27583.28    27609.67   1358.70 o 
  14   4   9     2086.21     2621.06    654.73 o 
  16   4   9    12640.99    13923.68   1072.79 o 
  18   4   9    11826.98    11558.90   1211.54 o 
 -25   5   9    54571.57    54650.90   2063.50 o 
 -23   5   9     1512.66     1507.14    500.93 o 
 -21   5   9      946.04      683.90    413.51 o 
 -19   5   9     1875.23     1766.68    434.88 o 
 -17   5   9    63200.39    62710.73   2208.54 o 
 -15   5   9    20848.13    21812.89   1060.70 o 
 -13   5   9    34541.32    34840.00   1891.23 o 
 -11   5   9   182494.42   182937.23   6466.19 o 
  -9   5   9   159267.63   160106.03   4343.70 o 
  -7   5   9   128550.71   129015.80   3525.03 o 
  -5   5   9     7031.47     6914.42    469.62 o 
  -3   5   9   107059.16   108410.16   2719.82 o 
  -1   5   9     7287.49     8480.24    820.45 o 
   1   5   9   317817.09   329837.88   7931.18 o 
   3   5   9    73222.48    71988.88   2319.39 o 
   5   5   9     4757.22     4764.02    481.62 o 
   7   5   9    13677.92    13608.11    760.93 o 
   9   5   9      402.46      100.95    436.88 o 
  11   5   9      158.83      405.73    440.21 o 
  13   5   9    21803.31    20169.41   1195.99 o 
  15   5   9    36080.52    36159.26   1654.76 o 
  17   5   9    26420.57    25974.69   1592.62 o 
  19   5   9     8878.43     9599.06   1144.64 o 
 -26   6   9    14081.72    14284.99   1064.63 o 
 -24   6   9     3246.78     3787.90    586.74 o 
 -22   6   9     1829.84     1555.03    501.50 o 
 -20   6   9     1949.24     1818.66    543.50 o 
 -18   6   9     7504.53     6918.40    668.09 o 
 -16   6   9    65339.21    63718.60   2271.31 o 
 -14   6   9    22298.26    22470.61   1291.20 o 
 -12   6   9     3917.35     3659.86    498.53 o 
 -10   6   9    41447.43    41063.38   1550.40 o 
  -8   6   9    42834.45    43991.29   1373.71 o 
  -6   6   9     5231.37     6117.47    431.82 o 
  -4   6   9    37855.02    38853.36   1771.01 o 
  -2   6   9    58878.04    63277.31   2086.63 o 
   0   6   9     4822.44     4693.01    542.04 o 
   2   6   9    11499.35    11958.32    621.69 o 
   4   6   9    15737.02    15659.41    701.65 o 
   6   6   9    44596.49    43791.00   1916.33 o 
   8   6   9     6236.40     6421.08    617.15 o 
  10   6   9     2365.75     2248.68    686.32 o 
  12   6   9     1408.01     1188.49    481.18 o 
  14   6   9     4948.63     5245.44    766.01 o 
  16   6   9     5246.91     4898.27    871.02 o 
  18   6   9     1208.96     2137.95    850.38 o 
 -25   7   9       75.58     -556.28    583.40 o 
 -23   7   9       31.49      800.65    583.80 o 
 -21   7   9       13.47     -303.88    537.48 o 
 -19   7   9     1181.23     1690.59    567.93 o 
 -17   7   9     3569.93     2847.64    578.48 o 
 -15   7   9    20212.66    21238.04   1099.98 o 
 -13   7   9    39790.11    33318.36   1416.97 o 
 -11   7   9     3555.32     2596.18    519.94 o 
  -9   7   9    10468.82    10234.14    737.40 o 
  -7   7   9       95.15       82.60    258.92 o 
  -5   7   9     4176.78     4342.78    400.37 o 
  -3   7   9     3535.67     5028.59    577.45 o 
  -1   7   9     1980.20     1620.88    355.44 o 
   1   7   9     1657.50     1594.44    400.67 o 
   3   7   9       64.13      417.39    334.88 o 
   5   7   9    39394.52    38297.99   1360.08 o 
   7   7   9    17559.33    17893.78    911.98 o 
   9   7   9      194.21      279.23    438.11 o 
  11   7   9     9896.14    10847.33    774.18 o 
  13   7   9      374.83      417.42    537.35 o 
  15   7   9     1094.69      832.49    720.59 o 
  17   7   9     2329.62     2141.68    801.90 o 
 -24   8   9     2399.59     2989.19    691.11 o 
 -22   8   9     2852.70     3485.00    689.19 o 
 -20   8   9    17509.57    16629.54   1061.71 o 
 -18   8   9    58644.52    56310.10   2157.86 o 
 -16   8   9    50970.38    48647.80   1936.56 o 
 -14   8   9      349.64       19.28    487.48 o 
 -12   8   9    13409.63    13473.14    902.86 o 
 -10   8   9     1678.52     1711.07    531.25 o 
  -8   8   9     2269.49     2956.99    499.28 o 
  -6   8   9      259.35      507.87    307.11 o 
  -4   8   9    29348.90    29617.23   1455.58 o 
  -2   8   9    62112.43    59473.03   2905.37 o 
   0   8   9     5954.20     6344.81    571.04 o 
   2   8   9     3049.58     3874.84    528.21 o 
   4   8   9      565.48      508.65    371.72 o 
   6   8   9     8095.72     7082.90    597.89 o 
   8   8   9    31757.40    30878.00   1838.60 o 
  10   8   9    53398.71    52953.82   1800.83 o 
  12   8   9    11177.02    10786.43    991.51 o 
  14   8   9     2706.47     3033.57    671.90 o 
  16   8   9    10673.23    14033.01   1220.57 o 
 -23   9   9     9836.99    11364.51    966.17 o 
 -21   9   9     1107.78      858.93    625.81 o 
 -19   9   9    19385.22    19167.31   1152.76 o 
 -17   9   9    32591.23    30651.18   1467.96 o 
 -15   9   9      766.80      275.34    541.15 o 
 -13   9   9    79564.29    78346.06   2939.67 o 
 -11   9   9   165420.33   167321.97   5259.94 o 
  -9   9   9    41448.54    39557.77   1602.16 o 
  -7   9   9    29706.64    28095.65   1280.61 o 
  -5   9   9    15416.83    15037.47    753.09 o 
  -3   9   9      233.49      471.64    398.17 o 
  -1   9   9     9771.49     9299.64    590.82 o 
   1   9   9    59663.95    58683.43   1736.28 o 
   3   9   9    63464.55    60361.14   1593.86 o 
   5   9   9    16415.04    15822.87    754.11 o 
   7   9   9        8.06      -99.17    419.30 o 
   9   9   9     3426.57     3211.51    569.10 o 
  11   9   9     3313.55     4076.50    653.20 o 
  13   9   9     6428.89     5518.47    739.10 o 
  15   9   9    52364.27    56391.87   2555.26 o 
 -20  10   9    38876.30    40136.91   1788.45 o 
 -18  10   9    65649.45    65232.39   2481.64 o 
 -16  10   9    50300.35    50989.32   2077.89 o 
 -14  10   9     6927.48     7675.51   1314.87 o 
 -12  10   9     5017.16     5427.64    692.90 o 
 -10  10   9    18300.47    19409.47   1542.44 o 
  -8  10   9     2352.56     2287.53    577.21 o 
  -6  10   9    54564.11    54165.36   2036.36 o 
  -4  10   9   145883.36   148171.73   4704.31 o 
  -2  10   9   124807.83   127901.76   3649.57 o 
   0  10   9    16238.33    16476.06    829.08 o 
   2  10   9     7303.09     6824.77    576.99 o 
   4  10   9     1271.68     1648.81    506.09 o 
   6  10   9    17194.41    17309.05    835.21 o 
   8  10   9    49098.60    51897.33   2837.18 o 
  10  10   9    55093.47    55533.27   3152.32 o 
  12  10   9    19366.36    19792.41   1233.14 o 
  14  10   9     1784.60     1255.07    670.57 o 
 -19  11   9     9022.64     9553.93    942.63 o 
 -17  11   9     1109.85      373.22    651.80 o 
 -15  11   9     2857.04     1954.02    691.21 o 
 -13  11   9    30016.33    25487.84   1507.06 o 
 -11  11   9    63299.98    62389.70   2352.39 o 
  -9  11   9    40167.88    39317.21   1692.79 o 
  -7  11   9        1.26     -230.36    544.47 o 
  -5  11   9    12058.59    11987.45    941.50 o 
  -3  11   9     6427.98     8022.94    826.04 o 
  -1  11   9     6151.61     7369.04   1735.59 o 
   1  11   9    68862.84    70374.95   3724.41 o 
   3  11   9   107893.11   109903.94   3218.82 o 
   5  11   9    29963.10    31952.62   1805.93 o 
   7  11   9      171.40      151.42    560.34 o 
   9  11   9     5135.40     6144.54    857.14 o 
  11  11   9     3859.00     3839.49    630.14 o 
 -16  12   9       75.03      835.46    680.80 o 
 -14  12   9      218.80      203.31    658.83 o 
 -12  12   9      145.41      614.05    650.93 o 
 -10  12   9     4542.05     4424.51    758.84 o 
  -8  12   9      402.46      592.00    609.98 o 
  -6  12   9    54923.96    51582.26   2042.85 o 
  -4  12   9    70756.15    74091.74   2702.05 o 
  -2  12   9    13442.58    13092.97   1244.05 o 
   0  12   9     2817.42     3634.76    595.50 o 
   2  12   9    23035.14    25378.44   2976.46 o 
   4  12   9    10626.97    11065.41    886.50 o 
   6  12   9      175.91     -795.99    804.92 o 
   8  12   9    13694.86    14275.72   1635.96 o 
  10  12   9    16178.15    16053.63   1282.12 o 
 -13  13   9       60.79      704.62    714.71 o 
 -11  13   9       20.06      142.21    687.49 o 
  -9  13   9     1379.52     1152.08    725.60 o 
  -7  13   9     1325.49      953.62    665.99 o 
  -5  13   9    23370.93    20868.03   1277.22 o 
  -3  13   9     7556.76     7720.55    871.98 o 
  -1  13   9      209.49     -654.91    725.87 o 
   1  13   9    10287.45     9798.80    907.68 o 
   7  13   9      405.64       80.58    730.55 o 
 -10  14   9      582.92     -183.55    935.69 o 
  -8  14   9     7816.47    15119.46   2720.91 o 
  -6  14   9     1801.01     3048.12    745.49 o 
  -4  14   9      181.40      594.10    842.06 o 
  -2  14   9     2857.20     2453.93    890.77 o 
   0  14   9     7004.84     7549.07   1122.00 o 
   2  14   9     3093.50     2333.08   1593.43 o 
 -28   0  10     7508.71    11191.75   2955.80 o 
 -26   0  10      911.62     1104.12    853.49 o 
 -24   0  10    18864.41    17975.99   1483.47 o 
 -22   0  10    59473.72    61661.28   4417.19 o 
 -20   0  10    12182.71    12585.02    864.25 o 
 -18   0  10    52151.06    53867.73   2113.27 o 
 -16   0  10   145421.91   145908.16   4383.03 o 
 -14   0  10   231606.70   236052.50   8067.81 o 
 -12   0  10   201267.55   198425.11   6785.26 o 
 -10   0  10    32188.61    33462.05   2408.55 o 
  -8   0  10   208325.20   221103.75   7542.94 o 
  -4   0  10   211144.27   206589.11   7079.86 o 
  -2   0  10   213792.84   211649.67   7358.12 o 
   0   0  10   100650.95    97330.84   3551.80 o 
   2   0  10      504.64     1153.13    327.20 o 
   4   0  10     7335.37     9305.26   2589.89 o 
   6   0  10     8297.11     7585.74   1097.16 o 
   8   0  10    40603.37    45693.70   4249.35 o 
  10   0  10   132222.89   140174.02   6347.80 o 
  12   0  10    73449.59    77809.13   3882.88 o 
  14   0  10    52309.35    50879.94   2875.59 o 
  16   0  10     1262.45      555.60   1025.55 o 
  18   0  10    21553.16    22934.08   2264.27 o 
  20   0  10    44487.46    47945.60   7777.50 o 
 -27   1  10      969.29      858.11    706.23 o 
 -25   1  10    12602.57    12862.98    943.86 o 
 -23   1  10    70856.17    70977.65   2461.20 o 
 -21   1  10    67612.40    69808.48   2110.59 o 
 -19   1  10    24234.91    25527.12    869.31 o 
 -17   1  10     2014.31     2753.22    296.66 o 
 -15   1  10    38121.83    38364.08   1105.01 o 
 -13   1  10    39627.25    40299.65   1130.36 o 
 -11   1  10      371.12      794.68    221.77 o 
  -9   1  10   327417.59   337031.03   8045.39 o 
  -7   1  10   587403.31   597850.06  14147.63 o 
  -5   1  10    12733.35    11461.09    506.00 o 
  -3   1  10   119158.38   117599.30   2958.62 o 
  -1   1  10     7734.29     8018.75    463.73 o 
   1   1  10    98068.43   101421.45   2604.57 o 
   3   1  10   132976.03   134604.75   4856.63 o 
   5   1  10   158514.95   167538.27   5536.56 o 
   7   1  10    24889.34    24716.82   1131.95 o 
   9   1  10     1126.43     1608.55    616.76 o 
  11   1  10    12694.12    12653.46    986.25 o 
  13   1  10    18744.83    17751.14   2072.52 o 
  15   1  10     2787.10     3870.55   1020.75 o 
  17   1  10    25380.83    25980.38   1431.24 o 
  19   1  10    49713.50    52524.23   2340.04 o 
 -28   2  10     8248.10    10636.37   1371.16 o 
 -26   2  10       99.06      310.54    667.25 o 
 -24   2  10     1587.29     1563.20    560.85 o 
 -22   2  10     1968.55     2086.05    449.02 o 
 -20   2  10      155.65      185.48    327.95 o 
 -18   2  10     1544.71     1436.80    333.11 o 
 -16   2  10    49999.01    51639.15   1422.48 o 
 -14   2  10    76583.21    77615.31   2181.45 o 
 -12   2  10    21748.45    23200.07    743.15 o 
 -10   2  10    20669.49    21081.41    686.65 o 
  -8   2  10    42110.63    40556.25   1131.07 o 
  -6   2  10      152.26      490.89    384.11 o 
  -4   2  10   115871.00   118598.41   3722.58 o 
  -2   2  10   333750.91   355995.47   8535.33 o 
   0   2  10    68694.33    67485.82   1827.62 o 
   2   2  10    12663.41    12216.23    693.28 o 
   4   2  10    14521.54    13176.11    716.34 o 
   6   2  10     5422.32     5251.35    577.06 o 
   8   2  10      252.48       -8.38    395.50 o 
  10   2  10     6976.45     8046.86   1228.62 o 
  12   2  10    12466.00    13135.99   1037.05 o 
  14   2  10    22509.34    23336.02   1317.52 o 
  16   2  10     3975.85     3580.92    795.35 o 
  18   2  10     4263.24     4247.50    859.42 o 
 -27   3  10     1714.05     1139.19    754.17 o 
 -25   3  10     1058.98     1252.44    700.48 o 
 -23   3  10     3577.04     4366.08    605.26 o 
 -21   3  10    10068.39     9901.42    648.24 o 
 -19   3  10       33.14      -70.01    319.92 o 
 -17   3  10    10200.99    10162.61    615.15 o 
 -15   3  10     7144.28     6425.84    476.25 o 
 -13   3  10      468.22      243.16    249.46 o 
 -11   3  10    92721.56    88550.20   2245.88 o 
  -9   3  10    72399.31    73240.13   1896.32 o 
  -7   3  10     6261.55     7127.39    396.33 o 
  -3   3  10    75930.39    81499.43   2101.83 o 
  -1   3  10    42276.18    40232.82   1184.97 o 
   1   3  10     1589.03     2343.51    321.90 o 
   3   3  10    22553.46    22145.08    832.31 o 
   5   3  10      278.27       28.26    396.43 o 
   7   3  10     4261.51     4813.26    664.46 o 
   9   3  10    18523.33    18696.38   1243.15 o 
  11   3  10    22319.97    22838.92   1536.77 o 
  13   3  10     3127.38     4336.30    868.40 o 
  15   3  10     2658.22     3056.59    749.45 o 
  17   3  10      207.68     1114.56    726.28 o 
  19   3  10        5.23      444.16    859.60 o 
 -26   4  10      273.66      448.81    591.20 o 
 -24   4  10     3139.99     2792.97    617.59 o 
 -22   4  10    23393.37    22848.36    996.92 o 
 -20   4  10     4242.32     4017.31    469.15 o 
 -18   4  10    15073.30    15823.78    926.33 o 
 -16   4  10    19746.92    19877.99    996.35 o 
 -14   4  10     3720.57     3350.06    365.16 o 
 -12   4  10    38763.13    36201.25   1168.97 o 
 -10   4  10    60448.57    59954.00   1577.76 o 
  -8   4  10      160.05       68.44    251.12 o 
  -6   4  10       83.38      -93.99    843.71 o 
  -2   4  10     1471.14     2294.86    410.66 o 
   0   4  10     5294.99     5181.28    454.28 o 
   2   4  10     3520.19     4178.83    393.87 o 
   4   4  10      358.25      571.51    469.52 o 
   6   4  10     5108.76     5087.75    518.38 o 
   8   4  10     2778.94     3120.60    501.74 o 
  10   4  10    54503.77    54127.04   1801.50 o 
  12   4  10    15160.76    14250.92   1016.25 o 
  14   4  10     1230.67     1153.75    641.41 o 
  16   4  10      709.50      768.12    704.22 o 
  18   4  10     4162.54     4366.59   1262.89 o 
 -25   5  10    12306.67    13473.35    984.50 o 
 -23   5  10    28358.05    29226.83   1298.17 o 
 -21   5  10    37687.72    37438.73   1548.35 o 
 -19   5  10     2786.00     2359.20    539.14 o 
 -17   5  10    12083.10    13036.53    855.02 o 
 -15   5  10     9290.82     8777.50    693.37 o 
 -13   5  10      878.24     1121.13    425.72 o 
 -11   5  10    16220.67    14875.99    936.58 o 
  -9   5  10   126746.23   128125.55   3525.88 o 
  -7   5  10   151250.89   150041.98   4067.21 o 
  -5   5  10    36003.95    32198.88   2003.75 o 
  -3   5  10      318.51      969.58    439.32 o 
  -1   5  10    15517.56    15417.75    763.15 o 
   1   5  10     1789.48     2050.58    462.65 o 
   3   5  10    50336.95    53058.51   1521.66 o 
   5   5  10    86376.99    84137.02   2511.31 o 
   7   5  10    55977.07    54529.27   1783.90 o 
   9   5  10     3529.17     2481.43    504.72 o 
  11   5  10     6826.67     6270.83    610.56 o 
  13   5  10     7151.98     6508.71    803.62 o 
  15   5  10       14.28      417.60    681.10 o 
  17   5  10    11419.77    11582.51   1203.97 o 
 -26   6  10      335.17      272.87    627.02 o 
 -24   6  10     6731.43     6856.14    759.14 o 
 -22   6  10      773.15      755.46    560.93 o 
 -20   6  10     7264.03     7987.07    728.59 o 
 -18   6  10    15849.74    16535.73    978.51 o 
 -16   6  10    99163.43   102678.78   3406.10 o 
 -14   6  10    81923.21    79459.39   2696.08 o 
 -12   6  10      958.36      519.03    452.65 o 
 -10   6  10    35541.07    35227.19   1400.72 o 
  -8   6  10    34543.50    35636.96   1425.09 o 
  -6   6  10      407.37      560.14    275.38 o 
  -4   6  10   159773.33   148870.59   3404.22 o 
  -2   6  10   438511.75   429381.44  10271.05 o 
   0   6  10   225182.48   231255.84   5648.83 o 
   2   6  10     2225.21     2415.20    479.16 o 
   4   6  10    12610.19    13771.36    778.93 o 
   6   6  10    24341.10    23581.90   1031.27 o 
   8   6  10      379.09        1.54    449.46 o 
  10   6  10    11563.41    10251.65    727.62 o 
  12   6  10    57841.96    55237.45   2122.94 o 
  14   6  10    44636.53    45979.31   1938.13 o 
  16   6  10     1759.07     1978.79    806.49 o 
 -25   7  10    13074.92    13997.69   1056.29 o 
 -23   7  10    25184.28    25342.45   1291.62 o 
 -21   7  10     2359.61     2860.31    623.21 o 
 -19   7  10     2387.67     2421.91    588.81 o 
 -17   7  10      260.36      215.27    503.20 o 
 -15   7  10    22210.66    22100.10   1158.35 o 
 -13   7  10    10223.06    10713.75    841.97 o 
 -11   7  10   167629.58   165054.00   5152.72 o 
  -9   7  10   262881.28   258899.33   7789.29 o 
  -7   7  10   107102.86   107734.20   3037.63 o 
  -5   7  10     9764.28     9575.01    492.92 o 
  -3   7  10    65996.05    63692.42   1868.06 o 
  -1   7  10   130803.61   131377.63   3342.59 o 
   1   7  10      212.71       28.57    336.07 o 
   3   7  10   141523.30   143171.98   3618.90 o 
   5   7  10   124134.87   128909.09   3739.59 o 
   7   7  10    82274.05    80957.46   2460.38 o 
   9   7  10    36615.25    37091.32   1404.38 o 
  11   7  10      324.33      500.08    496.65 o 
  13   7  10    15302.50    17293.74   1244.50 o 
  15   7  10     3180.55     3700.76   1239.02 o 
  17   7  10     8203.48     7316.24   1036.38 o 
 -24   8  10     4447.06     4398.40    752.83 o 
 -22   8  10     1083.46     1062.45    637.15 o 
 -20   8  10     3677.56     3983.82    702.00 o 
 -18   8  10     9347.55     8339.17    806.65 o 
 -16   8  10    28431.60    29045.37   1692.16 o 
 -14   8  10    93350.39    91387.37   3123.83 o 
 -12   8  10     6559.39     6257.60    669.50 o 
 -10   8  10    34312.70    32761.49   1412.11 o 
  -8   8  10    53661.86    52983.14   1938.55 o 
  -6   8  10       17.27      -34.78    323.40 o 
  -4   8  10   115536.76   108683.69   2800.10 o 
  -2   8  10   261113.67   263230.91   6438.39 o 
   0   8  10   138456.31   135463.38   3203.81 o 
   2   8  10     1077.24     1272.19    379.38 o 
   4   8  10    21873.76    20246.59    932.94 o 
   6   8  10     9164.73     9369.53    705.97 o 
   8   8  10       39.08      458.16    444.83 o 
  10   8  10      902.06     1414.94    502.56 o 
  12   8  10    23269.83    20548.12   1143.25 o 
  14   8  10    30889.56    32167.65   1749.42 o 
  16   8  10     1149.88      538.72    789.90 o 
 -23   9  10     9436.08     8872.04    917.22 o 
 -21   9  10     7543.87     7950.70   1038.52 o 
 -19   9  10     1445.47      762.80    604.76 o 
 -17   9  10       26.28       79.78    568.86 o 
 -15   9  10     2396.05     2813.22    622.90 o 
 -13   9  10    13080.90    13404.37    974.07 o 
 -11   9  10     1914.42     2309.58    599.35 o 
  -9   9  10    73851.15    72295.38   2540.54 o 
  -7   9  10    67314.20    66428.30   2353.78 o 
  -5   9  10        7.18      -51.01    357.95 o 
  -3   9  10    16016.53    15295.92    806.29 o 
  -1   9  10     6508.17     6614.48    542.59 o 
   1   9  10     9018.99     8479.85    713.58 o 
   3   9  10    25235.40    24715.90   2179.49 o 
   5   9  10    17139.74    17740.10   1455.77 o 
   7   9  10      825.35      660.57    463.74 o 
   9   9  10     1149.71     1010.67    518.13 o 
  11   9  10      568.95      787.82    567.56 o 
  13   9  10     2883.12     2836.77    670.22 o 
 -20  10  10     8386.48     8986.45    928.23 o 
 -18  10  10     1187.37     1244.66    667.92 o 
 -16  10  10      386.15     -127.99    594.36 o 
 -14  10  10     7321.25     7366.64    796.29 o 
 -12  10  10    27569.11    28425.72   1392.90 o 
 -10  10  10     5943.27     5230.31    689.70 o 
  -8  10  10     9489.16    10262.07    863.17 o 
  -6  10  10    14916.93    14351.68    968.66 o 
  -4  10  10      667.35      474.51    399.78 o 
  -2  10  10     1367.54     1976.27    476.85 o 
   0  10  10    25275.47    25266.17   1143.13 o 
   2  10  10     5622.50     5972.74    569.04 o 
   4  10  10      183.78     -185.12    479.54 o 
   6  10  10     2559.86     1917.24    569.38 o 
   8  10  10     8106.17     8246.25    683.55 o 
  10  10  10     3467.74     3174.28    646.85 o 
  12  10  10       15.61       71.86    577.90 o 
 -19  11  10     3097.95     3538.84    792.12 o 
 -17  11  10     1003.84      432.26    659.13 o 
 -15  11  10     1561.96     2406.40    703.08 o 
 -13  11  10    29641.22    28964.92   1464.00 o 
 -11  11  10    56960.48    58285.62   2242.83 o 
  -9  11  10    20793.78    21195.99   1691.62 o 
  -7  11  10     1033.23     1088.85    586.93 o 
  -5  11  10      904.60     1106.28    593.89 o 
  -3  11  10     2629.93     3148.79    661.69 o 
  -1  11  10    10288.19    10033.39   1094.76 o 
   1  11  10     7992.81     8368.70    724.85 o 
   3  11  10     4605.84     4290.39    966.67 o 
   5  11  10    29459.15    32092.90   3467.53 o 
   7  11  10    23879.11    25923.56   1378.60 o 
   9  11  10    11538.76    13301.51   1064.01 o 
  11  11  10      515.53      316.11    667.77 o 
 -16  12  10    24623.18    25259.17   1464.94 o 
 -14  12  10    12380.75    13430.61   1104.33 o 
 -12  12  10      882.08     1378.24    696.13 o 
 -10  12  10     3798.58     3151.73    733.70 o 
  -8  12  10      551.74      789.55    636.86 o 
  -6  12  10     8703.22     7133.32    816.62 o 
  -4  12  10    15634.64    15864.60   1216.83 o 
  -2  12  10    46749.36    44762.02   1911.54 o 
   0  12  10    59882.49    59260.58   2318.36 o 
   2  12  10    10878.14    11077.90   1006.23 o 
   4  12  10     2167.92     2291.10    693.05 o 
   6  12  10     6055.91     6004.28   1943.79 o 
   8  12  10      259.05    -1111.19   1808.62 o 
 -13  13  10      377.98      573.87    712.11 o 
 -11  13  10    13070.03    13306.33   1109.43 o 
  -9  13  10    40627.81    43523.91   2862.95 o 
  -7  13  10    40378.38    44732.73   1949.15 o 
  -5  13  10     9954.47     9918.09    979.15 o 
  -3  13  10      199.69     -443.45    666.68 o 
  -1  13  10     1179.57     2746.01    765.25 o 
   1  13  10     1046.82      741.03    626.27 o 
   3  13  10    24755.43    25899.12   2133.34 o 
   5  13  10    52356.73    50828.56   3021.34 o 
 -10  14  10     2761.79     8745.57   2747.19 o 
  -8  14  10     1114.24     2021.20    939.00 o 
  -6  14  10       96.12     -524.40    909.02 o 
  -4  14  10    11886.30     9705.86   1236.09 o 
  -2  14  10    26585.55    24794.90   2406.49 o 
   0  14  10    15062.99    14973.52   2968.11 o 
 -27   1  11      636.21       65.65    814.18 o 
 -25   1  11     2654.80     1947.20    612.90 o 
 -23   1  11     4089.74     4265.99    615.41 o 
 -21   1  11    11316.40    10542.13    733.91 o 
 -19   1  11    35446.30    37571.57   1292.03 o 
 -17   1  11     2978.86     2680.33    342.50 o 
 -15   1  11    25244.13    25047.42    814.33 o 
 -13   1  11     2830.29     2732.67    293.77 o 
 -11   1  11    10447.64    10513.46    581.49 o 
  -9   1  11     7341.81     7336.11    413.23 o 
  -7   1  11   276769.91   290263.47   6970.01 o 
  -5   1  11   210038.50   213212.44   5174.41 o 
  -3   1  11      263.46      273.72    296.09 o 
  -1   1  11      911.34     1112.99    307.22 o 
   1   1  11     1739.73     2182.94    288.83 o 
   3   1  11     1507.04     1180.79    378.78 o 
   5   1  11     2403.98     2399.17    426.91 o 
   7   1  11    36393.80    36922.37   1637.21 o 
   9   1  11    32507.28    31242.54   1759.67 o 
  11   1  11     8428.84     7667.54    936.28 o 
  13   1  11     3437.21     3565.82    762.82 o 
  15   1  11     1182.68     1157.49    749.16 o 
  17   1  11     3818.67     3405.36    917.39 o 
  19   1  11     1899.50     3426.41    887.18 o 
 -28   2  11     7370.70     7004.93    985.64 o 
 -26   2  11      193.68      241.97    679.81 o 
 -24   2  11     5700.68     6206.56    844.76 o 
 -22   2  11     4197.01     4152.53    503.12 o 
 -20   2  11    15881.95    15663.09    768.39 o 
 -18   2  11      137.07      -26.13    353.91 o 
 -16   2  11   108749.67   115650.99   3226.76 o 
 -14   2  11   142199.41   143198.83   3546.86 o 
 -12   2  11   156235.55   162547.31   3995.25 o 
 -10   2  11    68952.18    70121.73   1828.81 o 
  -8   2  11    64544.66    63559.48   1675.26 o 
  -6   2  11   400350.72   409246.72   9760.52 o 
  -4   2  11    10497.25     8916.64    528.28 o 
  -2   2  11   267967.69   272508.44   6613.33 o 
   0   2  11   218786.59   220864.98   5407.52 o 
   2   2  11   169000.09   166144.58   4570.31 o 
   4   2  11   163296.30   160152.16   4433.93 o 
   6   2  11    17757.98    19486.43   1118.80 o 
   8   2  11    15828.00    14728.29   1227.00 o 
  10   2  11     6421.18     5679.45    985.71 o 
  12   2  11     1379.26     1711.96    904.63 o 
  14   2  11     3248.66     3207.03    763.65 o 
  16   2  11    27686.17    28688.12   2088.87 o 
  18   2  11     8771.75     8946.33   1031.98 o 
 -27   3  11     4674.01     5320.46    912.45 o 
 -25   3  11      598.06     1115.53    696.54 o 
 -23   3  11      792.66     1153.00    639.88 o 
 -21   3  11    38704.32    40656.89   1613.57 o 
 -19   3  11   109457.83   115363.77   3275.07 o 
 -17   3  11    41406.94    42052.59   1468.44 o 
 -15   3  11     5217.46     4975.49    448.89 o 
 -13   3  11    79841.37    76122.72   1988.63 o 
 -11   3  11    14157.54    13359.45    545.84 o 
  -9   3  11    94542.58    94366.98   2399.02 o 
  -7   3  11   559035.06   575787.25  13662.37 o 
  -5   3  11   598510.56   628542.56  14871.92 o 
  -3   3  11    22172.66    21897.27    778.87 o 
  -1   3  11    28024.19    27224.47    921.42 o 
   1   3  11    30842.95    30307.14   1094.01 o 
   3   3  11      533.32      515.38    407.44 o 
   5   3  11    12912.03    12969.58   1412.89 o 
   7   3  11    68391.02    66854.98   2105.63 o 
   9   3  11   154334.28   141182.30   6574.16 o 
  11   3  11    43844.27    42686.23   3568.04 o 
  13   3  11      148.69     -606.49    668.06 o 
  15   3  11    12870.45    13194.30   1579.58 o 
  17   3  11     7420.36     7272.39   1782.44 o 
 -26   4  11    42973.77    44058.79   1813.94 o 
 -24   4  11     5401.58     6215.19    701.23 o 
 -22   4  11     1124.72     1586.76    541.27 o 
 -20   4  11    13074.08    13589.94    870.32 o 
 -18   4  11    25926.00    26503.18   1229.26 o 
 -16   4  11    13753.81    13398.33    854.67 o 
 -14   4  11   169141.92   172037.00   5300.16 o 
 -12   4  11   440439.19   443759.56  10564.51 o 
 -10   4  11    93905.43    96580.32   2710.45 o 
  -8   4  11     8346.12     8728.01    347.85 o 
  -6   4  11    30732.96    29311.61   1441.47 o 
  -2   4  11   124304.05   125405.57   3154.16 o 
   0   4  11   232267.98   230325.19   5633.45 o 
   2   4  11   116940.48   122124.31   3107.84 o 
   4   4  11     2614.25     3268.20    508.74 o 
   6   4  11      241.10      306.20    446.13 o 
   8   4  11     2824.70     2760.00    612.70 o 
  10   4  11     6334.82     6607.34   1341.48 o 
  12   4  11     9040.10     8428.24   1056.93 o 
  14   4  11    72394.94    75110.73   3548.98 o 
  16   4  11    67426.59    68532.65   2663.78 o 
  18   4  11     4708.29     4317.86   1034.87 o 
 -25   5  11    12064.23    13137.88   1000.11 o 
 -23   5  11     4701.27     4648.73    679.33 o 
 -21   5  11    18842.13    18531.17   1052.29 o 
 -19   5  11    56208.00    56521.36   2077.41 o 
 -17   5  11   111029.13   105735.62   3467.04 o 
 -15   5  11    26796.16    25532.48   1176.49 o 
 -13   5  11    88806.05    90695.40   2993.60 o 
 -11   5  11    46126.08    45666.45   1671.68 o 
  -9   5  11    22287.92    20846.44    790.64 o 
  -7   5  11    68478.84    68500.16   1799.66 o 
  -5   5  11    21760.65    21189.74    744.39 o 
  -3   5  11    27432.46    28341.88   1554.70 o 
  -1   5  11     4228.04     5046.34    594.13 o 
   1   5  11      764.81      980.38    355.22 o 
   3   5  11    45035.34    48228.69   2864.89 o 
   5   5  11    71457.41    70746.54   2188.61 o 
   7   5  11    23633.47    22929.47   1047.79 o 
   9   5  11    53301.75    50581.93   1716.16 o 
  11   5  11    23366.98    23262.36   1261.06 o 
  13   5  11     9594.40     8366.54    903.15 o 
  15   5  11    48595.70    48258.77   2244.85 o 
  17   5  11     7573.69     9302.75   2837.19 o 
 -26   6  11    12944.68    13771.96   1045.12 o 
 -24   6  11     4895.82     5069.11    720.03 o 
 -22   6  11      346.23       -8.86    551.52 o 
 -20   6  11     1558.06     1771.62    564.00 o 
 -18   6  11    23072.82    23359.34   1181.63 o 
 -16   6  11    32755.57    32878.66   1425.14 o 
 -14   6  11     1024.52     1512.89    526.94 o 
 -12   6  11   107360.34   108187.63   3497.17 o 
 -10   6  11    18690.92    18945.71    986.02 o 
  -8   6  11    10575.74     9881.99    560.81 o 
  -6   6  11      245.92       70.58    249.46 o 
  -4   6  11     6053.23     5330.48    426.06 o 
  -2   6  11    14052.71    14491.70    965.41 o 
   0   6  11    20168.43    19627.11   1205.27 o 
   2   6  11      232.63      -11.46    347.50 o 
   4   6  11    25606.19    23888.82   1058.23 o 
   6   6  11     1939.79     2020.28    502.04 o 
   8   6  11      210.06      312.02    451.72 o 
  10   6  11      409.00      763.70    497.92 o 
  12   6  11     1957.21     2440.06    696.52 o 
  14   6  11    21120.52    20579.54   1612.69 o 
  16   6  11    20273.95    20022.41   1458.93 o 
 -25   7  11      311.27      572.96    635.03 o 
 -23   7  11     5734.82     5806.38    757.04 o 
 -21   7  11     1930.17     2059.29    649.92 o 
 -19   7  11        7.18      224.66    541.42 o 
 -17   7  11      116.23      278.75    523.39 o 
 -15   7  11     1014.99      890.47    530.82 o 
 -13   7  11       51.97      228.30    503.81 o 
 -11   7  11    10702.13     9714.34    776.96 o 
  -9   7  11       58.37      -11.68    443.98 o 
  -7   7  11        3.70      212.92    309.71 o 
  -5   7  11    13380.16    11921.19   1230.38 o 
  -3   7  11    19792.84    18749.04    765.27 o 
  -1   7  11       16.20     -390.33    441.15 o 
   1   7  11     5349.04     6044.78    489.96 o 
   3   7  11     1374.38     1679.99    500.67 o 
   5   7  11    11719.84    10378.91    904.73 o 
   7   7  11     5222.58     4702.85    568.93 o 
   9   7  11     5731.85     5984.13    632.20 o 
  11   7  11       68.01      288.97    497.80 o 
  13   7  11        0.15     -353.12    670.14 o 
  15   7  11     1013.10      873.74    782.41 o 
 -24   8  11      514.58      488.37    654.37 o 
 -22   8  11     6651.74     6728.92    798.25 o 
 -20   8  11     3499.87     3269.71    683.72 o 
 -18   8  11     1007.73     1185.74    579.80 o 
 -16   8  11       91.39      404.44    554.39 o 
 -14   8  11    24163.98    24043.24   1248.19 o 
 -12   8  11    35868.97    34933.87   2556.08 o 
 -10   8  11     7364.47     8394.01    770.69 o 
  -8   8  11    20395.95    18772.57   1014.04 o 
  -6   8  11    13559.13    12870.81    701.50 o 
  -4   8  11       28.46      326.08    338.40 o 
  -2   8  11      918.72      525.36    448.88 o 
   0   8  11    37732.34    37624.70   1252.49 o 
   2   8  11    62003.51    59712.55   2200.28 o 
   4   8  11     1619.55     1328.08    454.89 o 
   6   8  11     1318.74      989.98    477.62 o 
   8   8  11     5526.26     5150.12    620.32 o 
  10   8  11       80.85      -85.31    484.48 o 
  12   8  11    11871.99    10060.42   1408.76 o 
  14   8  11    22783.88    24885.72   1576.50 o 
 -21   9  11    42998.15    40157.66   1786.22 o 
 -19   9  11    37286.83    35855.48   1865.58 o 
 -17   9  11    33735.95    33580.13   1564.11 o 
 -15   9  11    17678.81    17981.68   1128.61 o 
 -13   9  11     4771.15     5258.68    679.08 o 
 -11   9  11     5400.96     6141.09    708.69 o 
  -9   9  11     8938.22     9083.76    801.65 o 
  -7   9  11    33350.60    33425.45   1825.82 o 
  -5   9  11    45449.61    43800.73   1495.72 o 
  -3   9  11    46855.63    46563.18   1429.09 o 
  -1   9  11     4418.75     4851.60    498.71 o 
   1   9  11     5690.80     5458.76    546.96 o 
   3   9  11     6008.03     6017.46    609.43 o 
   5   9  11    77959.82    75000.20   3101.67 o 
   7   9  11    71625.03    72717.85   2320.75 o 
   9   9  11    31756.32    33366.90   1379.95 o 
  11   9  11     3966.96     5401.62    728.66 o 
  13   9  11     6417.44     6730.09   1218.37 o 
 -20  10  11    12134.90    11525.80   1047.42 o 
 -18  10  11     2676.91     2121.76    707.78 o 
 -16  10  11     1291.72     1417.16    644.73 o 
 -14  10  11    33645.80    34333.89   1592.52 o 
 -12  10  11   103606.57   104172.14   3508.10 o 
 -10  10  11    57955.59    57590.23   2178.44 o 
  -8  10  11     1125.10     1479.26    582.02 o 
  -6  10  11     2454.69     2192.60    588.17 o 
  -4  10  11     2566.58     2871.31    483.46 o 
  -2  10  11    24783.14    25242.59    971.73 o 
   0  10  11    83660.66    79058.76   2720.89 o 
   2  10  11    83687.30    80957.15   2525.29 o 
   4  10  11    10318.19    10311.67    949.48 o 
   6  10  11     5607.38     5234.19    660.71 o 
   8  10  11     6937.66     6814.71    697.90 o 
  10  10  11      331.84     1070.83    613.17 o 
  12  10  11    12659.87    11466.03   1183.35 o 
 -19  11  11    25096.37    24209.67   1416.05 o 
 -17  11  11     5096.07     4748.41    792.57 o 
 -15  11  11      205.21     -275.35    641.73 o 
 -13  11  11     8407.64     8910.55    906.76 o 
 -11  11  11     6397.84     7142.60    828.26 o 
  -9  11  11    14749.13    12529.73    997.06 o 
  -7  11  11    91890.59    91239.77   3156.11 o 
  -5  11  11   115321.50   122373.77   4044.48 o 
  -3  11  11    15174.48    14439.55   1524.35 o 
  -1  11  11     2220.40     3171.67    828.54 o 
   1  11  11    12554.39    13797.00   1741.58 o 
   3  11  11      745.99      -10.01    665.23 o 
   5  11  11     8844.79     7733.04   1901.02 o 
   7  11  11    35941.64    35809.91   2627.47 o 
   9  11  11    30075.46    35566.21   1795.52 o 
 -16  12  11     5919.67     5540.28   1082.77 o 
 -14  12  11    21986.10    20024.47   1300.49 o 
 -12  12  11    21878.38    20820.51   1301.83 o 
 -10  12  11     6718.09     5703.59    805.60 o 
  -8  12  11    11878.95    10773.43    997.40 o 
  -6  12  11    37954.97    38265.04   1739.41 o 
  -4  12  11     6811.22     7998.08    889.30 o 
  -2  12  11    15053.03    16380.63   1456.51 o 
   0  12  11    33363.29    33879.44   2188.46 o 
   2  12  11    23501.29    24568.62   1458.99 o 
   4  12  11    16048.90    17340.67   1037.34 o 
   6  12  11     1515.22     1407.90   2202.15 o 
   8  12  11     3572.34     4228.82    898.99 o 
 -13  13  11     4943.77     5615.58    893.08 o 
 -11  13  11     1239.52     1809.94    759.43 o 
  -9  13  11      955.42     1117.12    736.44 o 
  -7  13  11    21214.34    20954.11   1874.18 o 
  -5  13  11    19081.96    22541.85   2297.96 o 
  -3  13  11       33.63      748.12    804.03 o 
  -1  13  11    13559.82    15478.82   1963.05 o 
   1  13  11     3151.04     2405.29    741.31 o 
   3  13  11     1195.53      179.36    988.10 o 
   5  13  11     2350.57     2552.32    924.31 o 
  -8  14  11     2527.49     2979.14   1006.87 o 
  -6  14  11     2257.89     1341.42    900.88 o 
  -4  14  11     1370.29      563.14    907.10 o 
  -2  14  11      169.83      670.27   1581.13 o 
 -28   0  12     3275.73    12704.54   6438.64 o 
 -26   0  12    21264.77    26606.99   1915.60 o 
 -24   0  12    61285.88    61693.23   3141.36 o 
 -22   0  12   161727.89   165197.09   7272.73 o 
 -20   0  12    30030.67    29411.11   1765.45 o 
 -18   0  12    82793.61    84335.32   3543.52 o 
 -16   0  12    81487.73    85792.64   3156.64 o 
 -14   0  12     2478.01     2443.41    445.43 o 
 -12   0  12    75978.43    75738.36   2786.71 o 
 -10   0  12   305699.59   312101.50  10582.49 o 
  -8   0  12   147132.30   134727.95   8242.64 o 
  -6   0  12     7053.60     9815.21   1093.11 o 
  -4   0  12    12936.30    13770.44    913.74 o 
  -2   0  12    65793.99    71843.16   4692.82 o 
   0   0  12    94214.12    88478.94   3279.28 o 
   2   0  12    80912.99    74865.21   2832.26 o 
   4   0  12   195455.89   194132.88   8560.40 o 
   6   0  12   109633.61   105210.52   5962.51 o 
   8   0  12      215.15      960.86   1065.83 o 
  10   0  12    70200.60    74710.25   3954.58 o 
  12   0  12    61990.00    60547.33   9412.90 o 
  14   0  12     1120.55     3904.48   2255.31 o 
  16   0  12    72548.98    74250.58   4029.48 o 
  18   0  12    79038.13    77961.44   4845.76 o 
 -27   1  12      312.39      353.38    718.46 o 
 -25   1  12     9841.77    11490.25    898.69 o 
 -23   1  12    34266.34    36296.56   1514.66 o 
 -21   1  12    16732.59    17651.57    836.73 o 
 -19   1  12    63029.77    64364.02   1967.84 o 
 -17   1  12   276982.38   295114.97   7839.10 o 
 -15   1  12   117835.75   120160.64   3019.95 o 
 -13   1  12     1467.30     1757.79    353.61 o 
 -11   1  12    15334.81    16945.78    622.47 o 
  -9   1  12     9611.29    10890.44    517.42 o 
  -7   1  12    75262.13    78195.61   2932.59 o 
  -5   1  12   308003.56   314376.59   7566.02 o 
  -3   1  12   172988.33   174072.66   4320.00 o 
  -1   1  12     2454.16     2804.37    345.93 o 
   1   1  12     1848.76     1804.02    402.24 o 
   3   1  12      346.90      342.99    369.36 o 
   5   1  12    12633.21    11793.46   1001.94 o 
   7   1  12     2240.07     3343.87   1190.66 o 
   9   1  12    93756.76    94834.90   3323.49 o 
  11   1  12   169030.16   177760.16   5708.24 o 
  13   1  12    46283.80    45710.92   2011.87 o 
  15   1  12     8086.42    10523.54   1087.52 o 
  17   1  12    29565.37    31903.80   4056.69 o 
 -28   2  12      596.39     1581.86    813.63 o 
 -26   2  12     6096.85     7142.05    948.10 o 
 -24   2  12    16855.42    17912.76   1253.38 o 
 -22   2  12    10126.07    11098.17    711.07 o 
 -20   2  12    10790.72    11032.74    680.63 o 
 -18   2  12    11201.92    11404.83    670.60 o 
 -16   2  12    36588.00    37753.19   1396.62 o 
 -14   2  12     2555.39     2832.49    332.80 o 
 -12   2  12   182948.50   189673.55   4640.35 o 
 -10   2  12   239872.41   244733.14   5916.38 o 
  -8   2  12    44854.43    45013.27   1384.69 o 
  -6   2  12    11618.56    11807.57    612.99 o 
  -4   2  12     6135.25     6696.02    550.28 o 
  -2   2  12     2098.62     1406.78    347.05 o 
   0   2  12     4965.15     4824.26    425.51 o 
   2   2  12    34859.98    38054.51   1617.72 o 
   4   2  12    25642.99    26218.42   1097.96 o 
   6   2  12    41734.84    40519.14   1733.14 o 
   8   2  12    10960.35     8829.07    922.79 o 
  10   2  12     8867.00     9593.20   1260.32 o 
  12   2  12    20963.49    21815.65   1377.97 o 
  14   2  12      805.17     1343.29    787.74 o 
  16   2  12    17036.93    19358.18   1379.06 o 
  18   2  12    17608.71    18672.57   1453.00 o 
 -27   3  12     2595.00     3114.22    861.95 o 
 -25   3  12      233.47      451.44    718.82 o 
 -23   3  12     1592.00     1178.95    544.25 o 
 -21   3  12    13237.66    13326.88    901.27 o 
 -19   3  12       17.06       78.61    463.87 o 
 -17   3  12     5027.58     5567.48    493.60 o 
 -15   3  12     8831.11     8998.44    581.91 o 
 -13   3  12    22056.09    21709.63    761.41 o 
 -11   3  12   104458.40   104616.03   2660.54 o 
  -9   3  12     4096.49     3943.09    343.43 o 
  -7   3  12    17121.59    15597.36    909.56 o 
  -5   3  12    17327.44    18454.15    763.11 o 
  -3   3  12    13150.11    14212.72    644.76 o 
  -1   3  12    60483.96    58909.80   1668.95 o 
   1   3  12    15871.78    15392.19    674.29 o 
   3   3  12      175.20      466.08    442.81 o 
   5   3  12     3629.18     4058.34    564.84 o 
   7   3  12    11144.25    10126.60    892.20 o 
   9   3  12    11283.68    10091.98   1113.14 o 
  11   3  12     1966.77     1269.33    732.21 o 
  13   3  12     1184.25      413.54    737.28 o 
  15   3  12       79.48      408.89    778.84 o 
  17   3  12      462.41      958.80    825.23 o 
 -26   4  12     7979.66     9412.21   1102.04 o 
 -24   4  12     8264.18     8261.74    804.09 o 
 -22   4  12    21762.16    20653.54   1099.57 o 
 -20   4  12     5367.34     5796.98    644.77 o 
 -18   4  12     9417.46     8937.00    752.09 o 
 -16   4  12      403.24       83.03    447.97 o 
 -14   4  12     3614.89     3752.20    528.93 o 
 -12   4  12     5434.99     5957.91    668.19 o 
 -10   4  12      844.90     1334.71    243.05 o 
  -8   4  12    42835.00    38224.00    983.89 o 
  -6   4  12    31021.80    30091.60    955.90 o 
  -4   4  12      270.14     -213.81    320.87 o 
  -2   4  12    14288.20    13237.46    644.72 o 
   0   4  12    17236.15    15826.77    718.60 o 
   2   4  12     6488.64     6147.42    587.22 o 
   4   4  12    12952.42    13651.98    840.86 o 
   6   4  12     3648.46     2820.44    550.95 o 
   8   4  12    12529.96    11196.58    925.81 o 
  10   4  12    17436.77    16514.92   1166.32 o 
  12   4  12     1674.37     1210.29    710.18 o 
  14   4  12     1554.14     2082.91    797.61 o 
  16   4  12     2939.99     2633.43    849.17 o 
 -25   5  12     8297.25     8266.72   1494.24 o 
 -23   5  12     2302.64     1908.02    611.58 o 
 -21   5  12       60.91       61.23    528.51 o 
 -19   5  12    20913.95    20437.84   1073.74 o 
 -17   5  12    96059.34    94099.63   3144.94 o 
 -15   5  12    38519.70    36652.70   2221.27 o 
 -13   5  12     4221.58     3773.25    549.67 o 
 -11   5  12     3366.33     3480.22    523.78 o 
  -9   5  12     3416.77     3177.25    384.45 o 
  -7   5  12    17618.87    16574.91    623.66 o 
  -5   5  12   104976.75   103663.08   2663.19 o 
  -3   5  12   147633.41   149847.92   4126.04 o 
  -1   5  12    23679.88    23341.41    891.74 o 
   1   5  12      832.35      812.44    380.84 o 
   3   5  12     3617.33     4137.72    663.19 o 
   5   5  12     5218.93     5004.77    630.55 o 
   7   5  12     3337.83     3655.63    631.66 o 
   9   5  12    47024.91    45872.72   2193.97 o 
  11   5  12    62597.94    60839.99   3034.34 o 
  13   5  12     9372.38    10231.78    979.60 o 
  15   5  12       30.78     -628.62    753.30 o 
  17   5  12     7206.79     7402.17   1141.30 o 
 -26   6  12    20984.46    19704.59   1228.97 o 
 -24   6  12    36642.65    37096.80   1659.11 o 
 -22   6  12     4040.98     3817.07    658.73 o 
 -20   6  12      151.46      467.52    536.41 o 
 -18   6  12     8606.94     7688.01    738.46 o 
 -16   6  12    22982.96    20839.75   1284.34 o 
 -14   6  12     7508.09     7537.65    732.09 o 
 -12   6  12   238255.42   239736.33   7275.27 o 
 -10   6  12   300386.31   300303.56   8980.70 o 
  -8   6  12    65701.84    66491.01   1996.58 o 
  -6   6  12      163.01      -97.62    267.59 o 
  -4   6  12    25260.28    25302.08    911.92 o 
  -2   6  12    26682.11    26130.66    944.03 o 
   0   6  12    12167.29    10938.79    646.44 o 
   2   6  12   105022.89   110959.92   3220.06 o 
   4   6  12   146929.64   150784.02   4828.44 o 
   6   6  12    56454.97    56091.21   1871.45 o 
   8   6  12     8408.47     9113.44    733.09 o 
  10   6  12     3260.98     3632.03    687.92 o 
  12   6  12    12550.42    13161.05   1171.12 o 
  14   6  12     1458.63     2297.00    943.47 o 
  16   6  12    20662.81    22589.08   2015.69 o 
 -25   7  12     7638.09     7649.36    884.77 o 
 -23   7  12      785.83     1186.27    638.86 o 
 -21   7  12    19761.19    19852.79   1202.82 o 
 -19   7  12    37932.56    37947.96   1669.05 o 
 -17   7  12    94290.18    93898.48   3219.90 o 
 -15   7  12    96484.12    92831.22   3155.47 o 
 -13   7  12     1725.98     1884.48    575.98 o 
 -11   7  12   175770.47   172942.13   5380.45 o 
  -9   7  12    35792.10    36646.48   1831.30 o 
  -7   7  12    49801.84    47712.76   1545.24 o 
  -5   7  12   202720.02   194576.77   4797.42 o 
  -3   7  12   275837.75   274806.94   7376.81 o 
  -1   7  12   190492.22   190633.88   4744.34 o 
   1   7  12    12114.05    11405.17    815.00 o 
   3   7  12     8728.38     8139.97    774.99 o 
   5   7  12    12641.88    12892.14    983.40 o 
   7   7  12     1169.38     1344.48    609.01 o 
   9   7  12    12012.21    11605.39   1295.82 o 
  11   7  12    54324.34    51587.20   2053.64 o 
  13   7  12    25400.58    26192.39   1418.19 o 
  15   7  12      535.75      824.61    812.77 o 
 -24   8  12    20683.95    22883.50   1344.98 o 
 -22   8  12     9511.29    10263.63    954.22 o 
 -20   8  12      692.40      681.28    633.69 o 
 -18   8  12     7079.05     6527.90    957.44 o 
 -16   8  12    13784.54    13071.24    952.81 o 
 -14   8  12     2969.52     3505.73    628.67 o 
 -12   8  12   175770.81   171046.39   5489.46 o 
 -10   8  12   287515.09   280958.47   8498.84 o 
  -8   8  12    35469.59    34336.77   1458.51 o 
  -6   8  12    15634.76    15373.98   1095.40 o 
  -4   8  12    29042.03    27373.18    971.61 o 
  -2   8  12     7471.38     7781.98    574.07 o 
   0   8  12      550.94     -135.71    450.35 o 
   2   8  12    51285.80    47678.50   1962.92 o 
   4   8  12    97838.70    93538.95   3600.68 o 
   6   8  12    35106.77    34808.38   1366.97 o 
   8   8  12     4208.89     4561.79    629.84 o 
  10   8  12      903.33      961.11    538.73 o 
  12   8  12    11706.72    11735.05   1187.19 o 
  14   8  12      161.07     1087.76    807.95 o 
 -21   9  12     4095.94     2914.03    876.71 o 
 -19   9  12     5439.20     5636.20    790.99 o 
 -17   9  12    27541.01    28566.69   1465.19 o 
 -15   9  12    19071.62    18929.01   1133.62 o 
 -13   9  12     1615.00     1392.73    576.28 o 
 -11   9  12     5146.41     5776.45    713.67 o 
  -9   9  12    26346.03    24819.89   1241.27 o 
  -7   9  12    14106.52    14329.70   1167.08 o 
  -5   9  12    46363.32    45421.60   1554.24 o 
  -3   9  12    11012.05    14753.36   1951.92 o 
  -1   9  12      401.97      -73.56    407.62 o 
   1   9  12      793.75     1527.88    739.14 o 
   3   9  12     1309.73     1067.22    579.46 o 
   5   9  12     1316.57      381.94    489.01 o 
   7   9  12       13.13       50.46    507.35 o 
   9   9  12     8807.17     9501.52    805.33 o 
  11   9  12    21656.53    21489.79   2038.84 o 
  13   9  12     5881.73     8245.57   1843.54 o 
 -20  10  12    10204.20     9506.59    985.24 o 
 -18  10  12     3291.01     3762.24    762.01 o 
 -16  10  12    10609.45    10393.35    984.00 o 
 -14  10  12     5711.05     5354.59    761.82 o 
 -12  10  12     6523.51     6643.12    784.66 o 
 -10  10  12     6500.56     7517.26   1291.93 o 
  -8  10  12       20.34      269.36    529.46 o 
  -6  10  12     1361.33     1065.03    568.70 o 
  -4  10  12      265.11      767.86    578.34 o 
  -2  10  12    16635.21    17204.49    882.53 o 
   0  10  12     3644.89     4705.25    623.70 o 
   2  10  12      820.44      381.05    663.61 o 
   4  10  12     2680.50     3449.56    613.18 o 
   6  10  12        7.97      -40.76    546.07 o 
   8  10  12     1598.75     1197.39    695.25 o 
  10  10  12     7456.70     9609.00    967.05 o 
 -19  11  12    19462.68    21187.31   1366.96 o 
 -17  11  12     1041.73     1696.05    719.77 o 
 -15  11  12      528.71      651.55    684.35 o 
 -13  11  12      162.10     -538.50    610.69 o 
 -11  11  12     5357.41     6375.91    792.28 o 
  -9  11  12     1048.21     1075.14    641.18 o 
  -7  11  12     2882.48     2496.67    675.44 o 
  -5  11  12    15078.75    17267.38   1196.89 o 
  -3  11  12    55486.41    56555.55   2602.27 o 
  -1  11  12    53098.32    56212.14   1998.28 o 
   1  11  12     6473.18     6614.08    721.39 o 
   3  11  12     5975.97     6376.40   1564.38 o 
   5  11  12     2831.49     3393.13    664.00 o 
   7  11  12     1148.15     1748.47    713.80 o 
   9  11  12      230.72      160.68    688.58 o 
 -16  12  12     1112.31     1464.32    757.60 o 
 -14  12  12     6772.92     7393.83    904.36 o 
 -12  12  12    29284.27    28454.37   1485.02 o 
 -10  12  12    73663.91    75065.50   2785.63 o 
  -8  12  12    30143.51    32390.38   1594.13 o 
  -6  12  12      821.76      870.79    658.28 o 
  -4  12  12     5388.74     7539.84    878.56 o 
  -2  12  12     5637.32     6570.61   1171.91 o 
   0  12  12     1076.16     1297.44    658.12 o 
   2  12  12    40930.55    39811.09   1702.00 o 
   4  12  12    53533.05    52750.08   1932.80 o 
   6  12  12    17892.60    20143.60   3406.71 o 
 -13  13  12     5635.08     8163.43    975.02 o 
 -11  13  12      225.21      -16.15    695.44 o 
  -9  13  12     1602.74     1990.61    761.53 o 
  -7  13  12     3450.76     3110.72    804.87 o 
  -5  13  12    40839.12    40029.03   2161.99 o 
  -3  13  12    62790.33    63808.15   2948.16 o 
  -1  13  12    23280.68    28693.46   4763.38 o 
   3  13  12     4707.69     5983.21   1677.36 o 
  -4  14  12      202.61     -381.49    889.76 o 
 -27   1  13      934.49     1281.59    793.23 o 
 -25   1  13      250.22     1105.11    598.82 o 
 -23   1  13       21.56     -127.64    522.83 o 
 -21   1  13     3993.42     4431.91    526.10 o 
 -19   1  13      936.52      848.97    396.67 o 
 -17   1  13    84028.75    85229.98   2247.19 o 
 -15   1  13   107993.88   109850.30   2801.82 o 
 -13   1  13     4262.01     4910.95    386.83 o 
 -11   1  13     1782.82     1568.40    303.74 o 
  -9   1  13    13609.58    12728.10    580.86 o 
  -7   1  13    90480.70    95245.28   3023.08 o 
  -5   1  13     3932.91     3577.48    404.57 o 
  -3   1  13    51050.06    48636.42   1430.49 o 
  -1   1  13    52328.46    52337.25   1521.51 o 
   1   1  13    61558.85    60944.57   1923.67 o 
   3   1  13    63009.15    58426.67   2121.15 o 
   5   1  13     7695.03     6283.81    854.10 o 
   7   1  13     9384.95     6320.05    898.27 o 
   9   1  13     3066.83     3068.36    850.94 o 
  11   1  13    10527.91    11047.24   1355.73 o 
  13   1  13     3447.83     3786.79    923.85 o 
  15   1  13      558.86      242.89    869.56 o 
  17   1  13      436.20      643.31    904.40 o 
 -28   2  13      212.94      894.10   1125.68 o 
 -26   2  13     6543.52     7925.57    996.91 o 
 -24   2  13     6000.61     6793.05    893.38 o 
 -22   2  13    27058.96    30221.04   1343.76 o 
 -20   2  13    58657.82    60226.00   1896.83 o 
 -18   2  13        7.84      -88.15    376.11 o 
 -16   2  13   128452.02   127686.01   4022.55 o 
 -14   2  13    60087.63    55397.73   1536.67 o 
 -12   2  13    20768.54    21164.76    756.78 o 
 -10   2  13   112069.47   110598.88   2800.84 o 
  -8   2  13   320143.97   329010.31   7915.04 o 
  -6   2  13   308450.03   309212.84   7459.38 o 
  -4   2  13    46043.00    46233.47   1544.97 o 
  -2   2  13    24766.01    24202.17    894.70 o 
   0   2  13    22815.64    21932.19    931.54 o 
   2   2  13     4454.34     4133.63    691.19 o 
   4   2  13      346.44     1027.11    495.53 o 
   6   2  13    88292.34    85450.71   3001.61 o 
   8   2  13   113513.17   103961.37   6245.33 o 
  10   2  13     5111.31     4477.50    864.25 o 
  12   2  13    12990.05    13033.25   1159.35 o 
  14   2  13     1876.99      984.66   1019.62 o 
  16   2  13     6140.30     7874.20   1078.68 o 
 -27   3  13    11002.49    11724.35   1205.42 o 
 -25   3  13     1215.43     1281.93    754.16 o 
 -23   3  13     6567.20     6978.56   1125.58 o 
 -21   3  13    24849.13    24334.63   1295.00 o 
 -19   3  13      347.60      279.07    493.20 o 
 -17   3  13   110870.64   113504.77   3669.20 o 
 -15   3  13   338358.28   351674.81  10442.72 o 
 -13   3  13   133821.63   133632.78   3359.72 o 
 -11   3  13     1029.93     1344.97    295.50 o 
  -9   3  13    33278.19    33551.04   1026.93 o 
  -7   3  13    39877.85    40076.00   1254.27 o 
  -5   3  13     7265.05     7372.70    515.19 o 
  -3   3  13   120206.42   124181.59   3166.93 o 
  -1   3  13   206828.56   210020.09   5198.67 o 
   1   3  13   137833.06   142032.08   4015.27 o 
   3   3  13    66697.84    65722.96   2089.95 o 
   5   3  13      297.58      416.40    503.54 o 
   7   3  13    54116.46    50158.58   3629.35 o 
   9   3  13     2125.16     1586.49    718.15 o 
  11   3  13    40789.35    41064.10   2144.11 o 
  13   3  13    73410.48    69092.03   2693.99 o 
  15   3  13    19034.56    17365.92   1979.49 o 
  17   3  13     1081.23     1152.65    911.27 o 
 -26   4  13     8618.38     9018.22   1091.06 o 
 -24   4  13    10373.23    10830.77    902.32 o 
 -22   4  13    91977.98    94004.86   3198.45 o 
 -20   4  13    71949.79    73085.74   2582.55 o 
 -18   4  13    19315.26    18699.74   1048.07 o 
 -16   4  13    13149.33    13387.91    888.16 o 
 -14   4  13    65911.09    65710.13   2808.85 o 
 -12   4  13     1432.85     1452.72    378.22 o 
 -10   4  13   224218.94   225652.92   5494.11 o 
  -8   4  13   122686.78   126584.24   3174.68 o 
  -6   4  13    16163.04    16153.01    702.67 o 
  -4   4  13     9103.44     8538.39    556.99 o 
  -2   4  13     1186.02     1150.08    383.72 o 
   0   4  13     4061.60     3941.74    453.18 o 
   2   4  13      615.09      838.76    505.83 o 
   4   4  13    56208.62    60425.07   2845.34 o 
   6   4  13   181195.02   187228.94   5215.16 o 
   8   4  13   122465.13   114312.20   3881.28 o 
  10   4  13     2018.25     1780.01    741.46 o 
  12   4  13    27213.68    27116.18   1524.13 o 
  14   4  13    39535.84    39140.16   3248.41 o 
  16   4  13       65.77      337.34    858.44 o 
 -25   5  13    15750.27    16350.15   1086.81 o 
 -23   5  13    11247.42    12849.74    994.48 o 
 -21   5  13    35239.21    34832.88   1875.63 o 
 -19   5  13    10790.55    11685.97    901.88 o 
 -17   5  13      527.23      690.48    527.01 o 
 -15   5  13    51248.01    52697.63   2447.71 o 
 -13   5  13    87766.05    87841.33   2909.51 o 
 -11   5  13     1001.17      843.03    455.85 o 
  -9   5  13    13857.50    13604.87    764.42 o 
  -7   5  13    13455.73    12898.98    693.45 o 
  -5   5  13    65054.27    63477.46   1770.87 o 
  -3   5  13    38383.03    38821.18   1238.30 o 
  -1   5  13    31326.73    30496.45   2011.07 o 
   1   5  13    42126.63    42114.39   1657.02 o 
   3   5  13      749.29      677.63    525.29 o 
   5   5  13    30883.71    33254.81   1347.79 o 
   7   5  13    34016.20    32267.62   1332.62 o 
   9   5  13      244.43      395.14    638.68 o 
  11   5  13    29034.82    29415.82   1506.62 o 
  13   5  13    90906.38    88028.23   3189.08 o 
  15   5  13    34463.58    33878.31   1741.10 o 
 -26   6  13    16472.92    17667.19   1198.98 o 
 -24   6  13      119.73     -120.31    607.44 o 
 -22   6  13    19864.52    20349.04   1186.30 o 
 -20   6  13    26338.28    25433.81   1341.51 o 
 -18   6  13     8386.11     6847.22    723.30 o 
 -16   6  13      293.93      136.02    498.41 o 
 -14   6  13     9701.40     9074.17    776.98 o 
 -12   6  13     1221.63     1307.13    534.12 o 
 -10   6  13    23351.67    24356.45   1790.86 o 
  -8   6  13     1161.79     1415.01    398.20 o 
  -6   6  13    26207.36    24921.18    860.69 o 
  -4   6  13     5482.56     5472.93    561.77 o 
  -2   6  13    11119.49    10010.67    709.15 o 
   0   6  13     4228.36     4433.10    564.22 o 
   2   6  13        6.49      447.22    512.71 o 
   4   6  13     9644.46    10733.52   1759.18 o 
   6   6  13    33710.88    36877.54   1912.04 o 
   8   6  13    17410.67    19558.64   1215.95 o 
  10   6  13       10.93     -231.57    639.58 o 
  12   6  13    19305.26    18907.80   1246.56 o 
  14   6  13    16572.12    16909.87   1294.97 o 
 -25   7  13     5260.38     5459.02    823.11 o 
 -23   7  13      779.52      656.31    647.83 o 
 -21   7  13     4550.76     6036.74    776.98 o 
 -19   7  13     4727.97     4595.76    742.26 o 
 -17   7  13        9.84      134.37    553.20 o 
 -15   7  13      465.06      603.70    535.09 o 
 -13   7  13      100.05      137.38    514.36 o 
 -11   7  13      729.24      507.06    515.44 o 
  -9   7  13       14.66       69.59    495.97 o 
  -7   7  13      242.56      355.51    374.45 o 
  -5   7  13      757.23      599.39    348.89 o 
  -3   7  13     5453.20     5697.81    577.23 o 
  -1   7  13    27357.45    26036.48   1182.76 o 
   1   7  13     4208.24     5329.44    627.11 o 
   3   7  13     1261.75      998.24    533.05 o 
   5   7  13        0.89      325.40    592.03 o 
   7   7  13     1355.07     1934.27    649.34 o 
   9   7  13     1011.74      565.74    766.98 o 
  11   7  13       15.79       12.52    771.54 o 
  13   7  13        6.48     -636.02    812.26 o 
 -24   8  13    14253.45    15205.86   1147.80 o 
 -22   8  13    15134.37    13826.97   1096.12 o 
 -20   8  13     4135.42     4668.46    759.80 o 
 -18   8  13     7276.89     8193.59    839.91 o 
 -16   8  13     7184.57     9220.54    868.85 o 
 -14   8  13      581.24      209.98    550.52 o 
 -12   8  13       88.56      223.61    546.15 o 
 -10   8  13    11528.15    12201.29    921.13 o 
  -8   8  13    26736.04    24620.15   1201.69 o 
  -6   8  13    13024.42    12330.83    747.43 o 
  -4   8  13     2667.33     2999.55    428.35 o 
  -2   8  13      360.26      -31.56    402.86 o 
   0   8  13     2806.04     2869.76    581.09 o 
   2   8  13    21290.34    17480.71   1109.61 o 
   4   8  13    62151.72    65347.58   2444.53 o 
   6   8  13    38863.46    38105.05   2100.47 o 
   8   8  13     8561.20     8438.72    757.93 o 
  10   8  13      232.51      391.25    638.21 o 
  12   8  13     1622.13     1707.20    821.97 o 
 -21   9  13     7529.97     7075.90   1104.03 o 
 -19   9  13      485.90      138.94    633.63 o 
 -17   9  13     2164.63     2415.88    689.93 o 
 -15   9  13    22644.25    22822.61   1281.12 o 
 -13   9  13    61446.59    61231.32   2300.49 o 
 -11   9  13    30312.03    29843.31   1402.40 o 
  -9   9  13      297.84      682.54    562.93 o 
  -7   9  13      307.19     -160.89    521.81 o 
  -5   9  13    29118.32    28695.15   1165.49 o 
  -3   9  13    55092.82    55008.54   1634.97 o 
  -1   9  13    65969.42    64912.83   2586.69 o 
   1   9  13    44351.58    45283.61   1887.67 o 
   3   9  13      113.27      -11.03    827.70 o 
   5   9  13    27021.64    26607.63   1429.02 o 
   7   9  13     8670.78    11018.71    860.00 o 
   9   9  13     3365.98     3242.16    639.88 o 
  11   9  13    26344.95    30009.83   1712.46 o 
 -20  10  13    33408.86    35213.52   1710.12 o 
 -18  10  13     6260.17     6691.05    852.10 o 
 -16  10  13      164.88     -562.81    597.79 o 
 -14  10  13     3803.54     4678.92    759.84 o 
 -12  10  13       73.42      265.83    593.88 o 
 -10  10  13    29691.54    29322.46   1426.47 o 
  -8  10  13   108266.16   106752.15   3591.68 o 
  -6  10  13    33100.18    33813.67   1545.99 o 
  -4  10  13      133.84      309.17    608.17 o 
  -2  10  13     2760.47     5355.65   1286.45 o 
   0  10  13     1606.73     1236.92    516.47 o 
   2  10  13     4234.28     3596.12   1035.87 o 
   4  10  13    56722.17    57422.57   4241.47 o 
   6  10  13    72055.74    74491.84   2784.67 o 
   8  10  13    28020.11    29718.97   1592.20 o 
  10  10  13      442.37     -945.63   1054.95 o 
 -19  11  13      282.89       65.49    709.95 o 
 -17  11  13    21859.39    20522.30   1318.79 o 
 -15  11  13    52258.47    52263.64   2160.06 o 
 -13  11  13    51096.86    51316.08   2105.86 o 
 -11  11  13     1799.47     2511.70    700.37 o 
  -9  11  13    10016.22    10186.52    924.56 o 
  -7  11  13    14837.36    14414.30   1092.20 o 
  -5  11  13      809.66     1243.13    667.56 o 
  -3  11  13    28874.68    28655.56   1472.58 o 
  -1  11  13    54840.94    57354.32   3946.85 o 
   1  11  13    44070.42    41779.53   1582.47 o 
   3  11  13     9657.22    10057.81   1294.37 o 
   5  11  13     1925.25     1811.36    889.17 o 
   7  11  13     6016.27     6193.65    878.27 o 
 -16  12  13    12562.15    12733.60   1169.15 o 
 -14  12  13    19269.70    20378.49   1330.58 o 
 -12  12  13      109.11      299.36    677.00 o 
 -10  12  13    23785.40    22919.03   1364.48 o 
  -8  12  13    55071.84    53368.96   2180.23 o 
  -6  12  13    46372.52    45177.30   2609.05 o 
  -4  12  13     4284.36     4838.57    826.79 o 
  -2  12  13     4035.50     5647.27   1125.09 o 
   0  12  13     5229.47     8556.48   2609.59 o 
   2  12  13      854.99      748.72    633.77 o 
   4  12  13      530.74     -565.86   1145.69 o 
 -11  13  13     2928.34     4033.96    849.16 o 
  -9  13  13     5977.88     6489.05    918.99 o 
  -7  13  13     6839.26     7347.55    917.42 o 
  -5  13  13     5082.64     5118.44    835.74 o 
  -3  13  13      415.91     -599.57    898.99 o 
  -1  13  13     2597.19     1274.52   1547.56 o 
 -28   0  14     6889.61     9177.91   2056.69 o 
 -26   0  14    23020.99    31158.13   2740.39 o 
 -24   0  14    21789.99    22320.90   1665.32 o 
 -22   0  14    10634.69     8617.98   1137.01 o 
 -20   0  14    79665.30    77038.21   4498.88 o 
 -18   0  14   267698.31   278903.47   9609.72 o 
 -16   0  14    14808.78    15142.85   1579.93 o 
 -14   0  14     8027.15     6918.83    661.68 o 
 -12   0  14     9734.14     8843.97    727.88 o 
 -10   0  14    73446.65    71013.07   2680.73 o 
  -8   0  14    41813.97    40586.75   1782.53 o 
  -6   0  14   108383.66   111693.92   4050.05 o 
  -4   0  14   154951.97   151624.19   5448.98 o 
  -2   0  14    37044.98    36608.43   1660.34 o 
   0   0  14     5514.16     5133.85    599.66 o 
   2   0  14    40299.71    37884.71   2336.14 o 
   4   0  14     9292.62     8039.70   1236.08 o 
   6   0  14    35676.73    30969.75   4395.37 o 
   8   0  14   354480.25   354015.47  15278.58 o 
  10   0  14   187366.08   184076.98   8485.55 o 
  12   0  14     1536.74      858.65   1214.25 o 
  14   0  14    14744.91    15960.36   3396.12 o 
  16   0  14    19913.84    19950.00   4348.37 o 
 -27   1  14    36197.79    42193.40   2111.64 o 
 -25   1  14    48785.57    51417.81   2395.31 o 
 -23   1  14    46729.23    44506.84   1998.60 o 
 -21   1  14      780.23      951.33    442.29 o 
 -19   1  14    49145.77    49408.45   1604.51 o 
 -17   1  14    14745.17    14638.56    660.91 o 
 -15   1  14    61511.84    63246.66   1744.07 o 
 -13   1  14   139555.84   143737.30   3589.05 o 
 -11   1  14    72669.85    72800.10   2488.86 o 
  -9   1  14    20252.09    19373.89    747.33 o 
  -7   1  14     2841.36     4352.97    512.83 o 
  -5   1  14      515.52      715.53    357.73 o 
  -3   1  14     5203.91     5964.76    487.85 o 
  -1   1  14    80318.17    81507.42   3435.17 o 
   1   1  14   135063.05   134223.84   3794.86 o 
   3   1  14   173629.03   164591.34   5892.39 o 
   5   1  14    57282.43    53738.58   2908.18 o 
   7   1  14    15950.22    16039.36   1295.87 o 
   9   1  14    82199.20    77772.78   2949.39 o 
  11   1  14     6971.54     6761.74   1043.00 o 
  13   1  14    33343.00    35509.82   1918.67 o 
  15   1  14    44388.41    47826.14   2280.12 o 
 -26   2  14    10818.96    12265.16   1205.78 o 
 -24   2  14     4863.91     3828.66    851.55 o 
 -22   2  14     8779.04    10669.99    843.54 o 
 -20   2  14    58735.94    61470.71   2217.23 o 
 -18   2  14    59054.40    58953.61   2036.54 o 
 -16   2  14    11231.47    11851.46    688.11 o 
 -14   2  14    12579.81    13030.76    616.86 o 
 -12   2  14    10091.65    10459.39    558.19 o 
 -10   2  14     4433.05     4664.28    410.26 o 
  -8   2  14    25150.23    25012.80    911.97 o 
  -6   2  14    23672.54    22165.32    922.42 o 
  -4   2  14    70235.51    67989.84   1893.38 o 
  -2   2  14   126301.08   124395.75   3205.00 o 
   0   2  14     3829.01     3786.10    549.55 o 
   2   2  14    23918.63    24148.09   1412.34 o 
   4   2  14    12380.95    12221.81   1009.27 o 
   6   2  14     6879.40     7765.77   1039.49 o 
   8   2  14    53401.67    52223.76   2191.36 o 
  10   2  14    44289.73    42894.34   1971.95 o 
  12   2  14       50.13      -19.32    803.54 o 
  14   2  14     8748.35     7745.36   1091.20 o 
  16   2  14     2202.92     1552.60    960.69 o 
 -27   3  14      712.28      681.35    812.97 o 
 -25   3  14     5103.81     4920.72    888.50 o 
 -23   3  14     2381.48     2861.92    618.06 o 
 -21   3  14    22278.01    21233.74   1119.73 o 
 -19   3  14     2251.27     1994.50    546.24 o 
 -17   3  14     1650.79     1370.91    527.41 o 
 -15   3  14     2685.14     3005.46    520.12 o 
 -13   3  14    50265.63    50171.62   1438.84 o 
 -11   3  14    60992.79    59011.73   1620.62 o 
  -9   3  14      826.26     1143.41    327.39 o 
  -7   3  14    12038.07    11015.32    614.53 o 
  -5   3  14     1596.57     1393.60    391.72 o 
  -3   3  14     8237.40     8480.01    585.07 o 
  -1   3  14    37989.46    40177.33   1301.99 o 
   1   3  14      225.64      226.56    497.02 o 
   3   3  14    37331.73    38633.68   1479.90 o 
   5   3  14     4985.41     4801.13    822.26 o 
   7   3  14      294.80     -156.85    674.28 o 
   9   3  14       28.95     -290.80    716.91 o 
  11   3  14      620.43      118.20    761.79 o 
  13   3  14     2822.44     2845.07    904.96 o 
  15   3  14     2405.41     2170.38    952.92 o 
 -26   4  14     2093.20     1150.35    822.80 o 
 -24   4  14      191.16      513.04    587.04 o 
 -22   4  14     8209.08     8571.76    822.40 o 
 -20   4  14      374.92      444.79    543.35 o 
 -18   4  14    31400.51    30988.38   1405.37 o 
 -16   4  14    30232.61    29929.56   2832.27 o 
 -14   4  14      881.31     1018.13    486.34 o 
 -12   4  14    14556.31    16220.34    778.45 o 
 -10   4  14    22675.50    23251.09    956.30 o 
  -8   4  14     1966.04     1835.19    362.84 o 
  -6   4  14    29839.18    28186.63   1000.68 o 
  -4   4  14    18458.10    18662.99    808.80 o 
  -2   4  14    32069.64    31064.20   1424.72 o 
   0   4  14    35767.21    37223.14   1431.96 o 
   2   4  14      449.26      173.77    515.73 o 
   4   4  14     8342.77     7615.82    724.98 o 
   6   4  14     8576.52     7934.06    867.77 o 
   8   4  14    24821.65    22769.43   1606.07 o 
  10   4  14    25967.62    25888.50   1432.22 o 
  12   4  14     2521.27     2920.49    843.57 o 
  14   4  14      150.59      196.27    807.17 o 
 -25   5  14    20217.46    19916.32   1232.30 o 
 -23   5  14     4268.02     4035.11    721.75 o 
 -21   5  14      998.56      371.69    592.63 o 
 -19   5  14     3213.25     3072.50    625.60 o 
 -17   5  14     2654.66     2082.27    586.44 o 
 -15   5  14    15856.99    15504.35    966.67 o 
 -13   5  14    80147.23    77747.46   2630.41 o 
 -11   5  14    53926.55    54817.68   1972.35 o 
  -9   5  14    11699.81    12047.26    712.43 o 
  -7   5  14      305.81      157.78    378.95 o 
  -5   5  14     4417.19     5763.26    736.78 o 
  -3   5  14     1125.12     1154.24    409.47 o 
  -1   5  14    37332.83    37687.33   1769.91 o 
   1   5  14   100620.10   105165.43   3129.52 o 
   3   5  14    63645.41    62990.81   2981.00 o 
   5   5  14    10318.69    11343.60    842.59 o 
   7   5  14      667.42      560.34    661.11 o 
   9   5  14    12537.34    12590.47   1256.88 o 
  11   5  14      934.27     1354.44    756.05 o 
  13   5  14     5642.15     5258.69    928.29 o 
  15   5  14    15471.14    15805.99   1357.25 o 
 -24   6  14     1916.11     1889.46    692.64 o 
 -22   6  14    25518.15    25904.27   1565.60 o 
 -20   6  14    72771.28    72529.34   3588.78 o 
 -18   6  14    70044.76    76378.68   3130.45 o 
 -16   6  14    36423.00    36081.78   2099.66 o 
 -14   6  14     8016.91     6696.83    730.07 o 
 -12   6  14    71964.56    66149.92   2344.51 o 
 -10   6  14     4269.27     4839.91    616.67 o 
  -8   6  14    62652.00    60331.93   1868.02 o 
  -6   6  14   166943.36   165002.64   4554.74 o 
  -4   6  14   197744.00   188145.05   5181.24 o 
  -2   6  14   104829.91   100756.53   3496.00 o 
   0   6  14     4455.04     4153.58    637.50 o 
   2   6  14    13397.55    14517.08    997.64 o 
   4   6  14     2365.59     2091.52    590.60 o 
   6   6  14    18500.80    18206.13   1260.45 o 
   8   6  14    48949.34    51920.45   2104.11 o 
  10   6  14    37410.48    35288.64   2139.70 o 
  12   6  14     4620.42     5051.71    842.77 o 
  14   6  14     4382.11     3958.09    898.52 o 
 -23   7  14     4673.93     4126.86    770.95 o 
 -21   7  14    26896.15    26004.68   1425.12 o 
 -19   7  14    25914.80    26254.61   1385.11 o 
 -17   7  14      279.19       38.01    581.40 o 
 -15   7  14    31897.27    31028.17   1423.23 o 
 -13   7  14   209859.91   205922.80   6370.05 o 
 -11   7  14   323262.38   329640.94   9889.49 o 
  -9   7  14    45309.25    44604.17   1745.82 o 
  -7   7  14     7880.74     8776.26    649.24 o 
  -5   7  14     4248.07     4934.53    480.51 o 
  -3   7  14    12500.77    11836.58    785.95 o 
  -1   7  14      147.80      -77.62    615.64 o 
   1   7  14    97328.63    92499.95   2856.23 o 
   3   7  14   187880.52   195314.36   5658.27 o 
   5   7  14    43738.61    45222.62   2360.28 o 
   7   7  14      146.75      319.28    549.51 o 
   9   7  14     6826.83     6874.28   1076.80 o 
  11   7  14      192.03      -69.53    696.85 o 
  13   7  14    13630.04    13299.26   1152.71 o 
 -22   8  14     7037.91     9025.00    952.65 o 
 -20   8  14    78759.16    80746.16   2972.50 o 
 -18   8  14    55946.58    57493.12   2269.56 o 
 -16   8  14     1920.56     1994.25    644.38 o 
 -14   8  14     3250.64     3812.89    672.17 o 
 -12   8  14    39487.63    41680.30   1708.38 o 
 -10   8  14     4128.95     4851.96    673.44 o 
  -8   8  14    38847.05    35783.64   1540.48 o 
  -6   8  14    91344.20    92150.76   2735.89 o 
  -4   8  14    74405.81    75599.42   2108.89 o 
  -2   8  14    70291.30    69720.91   2533.81 o 
   0   8  14    15138.44    14410.22   1000.93 o 
   2   8  14    14565.58    14316.41   1025.37 o 
   4   8  14    19766.75    24820.88   1587.17 o 
   6   8  14     7876.10     7751.05    941.83 o 
   8   8  14    44747.78    48188.20   2988.45 o 
  10   8  14    18412.12    21050.20   1335.70 o 
  12   8  14      843.81      919.68    850.83 o 
 -21   9  14      152.88      189.48    683.59 o 
 -19   9  14    20273.44    20886.94   1293.58 o 
 -17   9  14     4534.65     5347.00    925.62 o 
 -15   9  14    12094.70     9948.92    917.55 o 
 -13   9  14    11663.30     9464.07   1122.26 o 
 -11   9  14    13194.37    11972.01    954.52 o 
  -9   9  14     3343.31     4182.72    682.17 o 
  -7   9  14      762.09      737.82    581.99 o 
  -5   9  14      573.51      783.16    475.69 o 
  -3   9  14       91.47      380.81    404.96 o 
  -1   9  14      210.35     1240.69    632.25 o 
   1   9  14    10004.17     9529.45   1971.78 o 
   3   9  14    28904.42    27886.27   1462.66 o 
   5   9  14     8856.03    10638.89   1025.10 o 
   7   9  14     4509.39     4066.82    774.38 o 
   9   9  14    13701.97    16683.26   1434.37 o 
  11   9  14      350.03      219.20   1023.16 o 
 -20  10  14       41.03      116.04    676.29 o 
 -18  10  14     7370.99     6342.66    878.97 o 
 -16  10  14       14.20     -220.49    596.16 o 
 -14  10  14     4640.95     5492.22    783.12 o 
 -12  10  14     3147.63     2352.03    668.98 o 
 -10  10  14    13299.31    12827.15   1038.11 o 
  -8  10  14      300.15      192.92    589.91 o 
  -6  10  14     9092.53    10372.78    951.08 o 
  -4  10  14     4156.91     4795.30    765.28 o 
  -2  10  14     3134.33     4024.43    542.95 o 
   0  10  14     2118.67     2026.36    555.59 o 
   2  10  14     1439.99      806.43   1130.10 o 
   4  10  14     2487.97     2610.17    658.02 o 
   6  10  14      140.61      380.23    673.90 o 
   8  10  14     8724.81     9263.85   1073.96 o 
 -17  11  14     3634.17     3421.60    803.41 o 
 -15  11  14     3134.12     3643.61    787.11 o 
 -13  11  14    21624.90    24169.72   1374.65 o 
 -11  11  14    65101.29    65668.49   2505.94 o 
  -9  11  14    29210.33    30718.82   1527.45 o 
  -7  11  14     1623.96     2838.68    711.46 o 
  -5  11  14    13397.94    13450.95   1085.70 o 
  -3  11  14     1286.09     2462.64    895.10 o 
  -1  11  14       89.49      230.32    536.98 o 
   1  11  14     6115.16     5650.30    721.21 o 
   3  11  14    13110.44    13815.70   2286.91 o 
   5  11  14     4035.40     5190.60    781.54 o 
   7  11  14     2517.19     2800.94    780.52 o 
 -14  12  14      578.21      828.53    732.88 o 
 -12  12  14     4802.70     5708.08    849.97 o 
 -10  12  14     3296.19     4671.30    838.57 o 
  -8  12  14    14571.80    15325.64   1159.14 o 
  -6  12  14    76720.31    78684.56   3523.86 o 
  -4  12  14    55037.77    59145.83   3013.49 o 
  -2  12  14    12297.32    15405.29   2318.39 o 
   0  12  14      619.47      965.92    626.15 o 
   2  12  14      237.58     1500.53    613.75 o 
   4  12  14      156.44     -361.33   1239.02 o 
 -11  13  14    34626.53    37869.23   1848.08 o 
  -9  13  14    17170.71    19678.96   2790.58 o 
  -7  13  14      255.77     1271.05    752.99 o 
  -5  13  14     1917.98     3608.99   1864.76 o 
  -3  13  14     4135.81     1864.23   1575.53 o 
  -1  13  14    36392.06    35212.04   4200.11 o 
 -27   1  15    10214.95    16906.76   2553.60 o 
 -25   1  15    15671.18    17430.07   1671.02 o 
 -23   1  15     4647.74     4777.52    965.58 o 
 -21   1  15     4679.81     4130.64    600.79 o 
 -19   1  15     4024.75     4202.49    488.04 o 
 -17   1  15    65961.73    63789.45   1773.98 o 
 -15   1  15    16467.65    15113.22    690.10 o 
 -13   1  15    21157.31    22189.44    825.34 o 
 -11   1  15    36680.60    36550.85   1135.18 o 
  -9   1  15    34362.66    33364.16   1075.15 o 
  -7   1  15   143733.33   140970.59   3581.85 o 
  -5   1  15    27443.90    25913.30    972.66 o 
  -3   1  15     2951.72     2739.71    425.14 o 
  -1   1  15    13088.13    13165.36    690.59 o 
   1   1  15     3799.77     3676.23    499.61 o 
   3   1  15     2184.05     2593.69    760.95 o 
   5   1  15    17648.82    16223.97   1939.59 o 
   7   1  15    11719.90    10808.17   1282.05 o 
   9   1  15      176.52      657.00    863.56 o 
  11   1  15     2449.73     2994.58    980.18 o 
  13   1  15      149.79     -373.06    906.65 o 
  15   1  15     6774.84     6673.07   1179.43 o 
 -26   2  15    14467.75    13729.54   1273.40 o 
 -24   2  15     9770.55     9350.36   1078.82 o 
 -22   2  15     4798.10     4561.35    804.08 o 
 -20   2  15     3706.33     4519.89    626.97 o 
 -18   2  15   153082.89   153973.86   4736.65 o 
 -16   2  15   281566.84   277446.56   7434.70 o 
 -14   2  15    23640.91    21738.01    818.38 o 
 -12   2  15    10382.85    10497.97    587.87 o 
 -10   2  15    13021.86    13031.04    648.11 o 
  -8   2  15    45406.34    45029.22   1389.49 o 
  -6   2  15    14831.73    13655.42    693.72 o 
  -4   2  15    93074.97    90695.11   2432.38 o 
  -2   2  15   271082.09   274316.19   6710.16 o 
   0   2  15   103211.92    98963.55   3121.91 o 
   2   2  15    12368.18    10417.00   1001.77 o 
   4   2  15     5232.02     5011.07    840.15 o 
   6   2  15     4981.17     4565.07   1111.68 o 
   8   2  15     4092.21     4245.91    949.69 o 
  10   2  15    37009.18    38137.44   2237.90 o 
  12   2  15    25365.34    24309.29   1614.31 o 
  14   2  15       19.13     -852.12    852.12 o 
 -27   3  15     1755.48     2051.35    855.85 o 
 -25   3  15    47211.21    46594.22   2269.38 o 
 -23   3  15    74637.45    74564.45   2673.38 o 
 -21   3  15    27082.73    25237.79   1260.27 o 
 -19   3  15     3421.37     3920.41    630.49 o 
 -17   3  15    67994.37    65702.24   2319.82 o 
 -15   3  15    19624.82    19013.46   1008.99 o 
 -13   3  15    43590.10    39914.92   1386.19 o 
 -11   3  15   146244.53   141216.64   3547.68 o 
  -9   3  15   160197.06   158712.44   3959.30 o 
  -7   3  15   154009.17   146881.67   3710.81 o 
  -5   3  15    41382.06    39133.40   1280.58 o 
  -3   3  15    13711.33    12978.66    705.31 o 
  -1   3  15    68586.47    68040.70   2733.65 o 
   1   3  15      216.47       58.58    518.71 o 
   3   3  15   106420.70   101814.94   4160.21 o 
   5   3  15   157587.03   160099.05   5196.63 o 
   7   3  15    47840.57    46281.23   2244.36 o 
   9   3  15     2966.67     3987.26    881.49 o 
  11   3  15    23263.50    22221.41   1457.73 o 
  13   3  15      549.11     -399.99    839.89 o 
  15   3  15     9871.90    10628.49   1242.80 o 
 -26   4  15     1087.69      760.75    808.97 o 
 -24   4  15    33550.04    33417.53   1562.16 o 
 -22   4  15    26009.02    24336.09   1300.97 o 
 -20   4  15     4720.73     5257.45    695.64 o 
 -18   4  15    78622.59    78216.79   2728.22 o 
 -16   4  15    90514.89    90289.55   3009.86 o 
 -14   4  15    39565.47    38155.49   1548.04 o 
 -12   4  15       63.03       82.17    394.78 o 
 -10   4  15    13125.76    14270.68    786.27 o 
  -8   4  15     1883.45     1988.49    424.65 o 
  -6   4  15    21879.78    22448.63   1649.48 o 
  -4   4  15    84472.61    83762.40   3512.10 o 
  -2   4  15   174637.13   164689.27   4167.68 o 
   0   4  15   135884.23   136018.45   4823.86 o 
   2   4  15      233.83       87.90    556.97 o 
   4   4  15    87772.05    91361.57   3463.61 o 
   6   4  15    29137.09    27486.24   3084.06 o 
   8   4  15    15194.97    15443.90   1500.44 o 
  10   4  15    82880.04    83110.98   3065.73 o 
  12   4  15    53508.09    52196.56   2236.31 o 
  14   4  15     8332.79     8125.45   1104.73 o 
 -25   5  15     8594.89     7190.48    876.47 o 
 -23   5  15    81824.41    82488.00   2945.19 o 
 -21   5  15    23385.18    23518.20   1263.73 o 
 -19   5  15      163.50      147.89    556.53 o 
 -17   5  15       89.71      844.67    534.36 o 
 -15   5  15      381.74      344.08    517.05 o 
 -13   5  15     5832.68     5618.20    799.48 o 
 -11   5  15    33380.32    31636.62   1362.98 o 
  -9   5  15    34586.13    35699.04   1279.06 o 
  -7   5  15     2303.94     1983.11    483.43 o 
  -5   5  15      119.63     1144.54   1300.88 o 
  -3   5  15     2007.49     2239.84    460.11 o 
  -1   5  15    20991.23    19750.02   1046.03 o 
   1   5  15     2322.20     1770.41    587.57 o 
   3   5  15   158192.25   166675.06   5850.28 o 
   5   5  15   188680.05   191152.72   6004.36 o 
   7   5  15    13742.30    14650.85   1157.25 o 
   9   5  15    15954.61    18280.65   1259.11 o 
  11   5  15    21839.02    18524.94   1602.52 o 
  13   5  15     7355.11     7740.59   1028.82 o 
 -24   6  15     5821.89     6711.06    878.06 o 
 -22   6  15    14192.11    14017.11   1397.50 o 
 -20   6  15      420.48      470.37    622.02 o 
 -18   6  15      304.58      106.34    544.75 o 
 -16   6  15      200.18     -372.21    499.05 o 
 -14   6  15      274.43     -265.52    504.51 o 
 -12   6  15     2716.20     3408.42    618.91 o 
 -10   6  15     6191.01     5827.22    664.34 o 
  -8   6  15    11921.17    11456.24    749.49 o 
  -6   6  15    11407.58    11012.52    741.58 o 
  -4   6  15     6369.66     7355.37   1278.92 o 
  -2   6  15    10420.91    10461.57    956.27 o 
   0   6  15    13511.19    12099.67    880.29 o 
   2   6  15     2977.76     2201.63    589.29 o 
   4   6  15    51043.60    53450.76   1895.59 o 
   6   6  15     9079.48     8442.00    891.88 o 
   8   6  15     6069.40     7366.09    900.24 o 
  10   6  15    21069.84    21281.63   1360.80 o 
  12   6  15    11630.26    12687.25   1131.87 o 
 -23   7  15        3.48       53.73    687.35 o 
 -21   7  15      388.59      386.05    635.95 o 
 -19   7  15     1148.70     1047.24    681.51 o 
 -17   7  15        8.62     -572.92    572.92 o 
 -15   7  15     7460.97     7398.91    789.23 o 
 -13   7  15      313.68       83.97    548.32 o 
 -11   7  15    20492.98    20451.82   1399.21 o 
  -9   7  15    19287.46    18720.21   1599.45 o 
  -7   7  15       87.89      247.22    419.50 o 
  -5   7  15      546.43      134.63    447.56 o 
  -3   7  15      462.36     1038.94   1299.52 o 
  -1   7  15     2467.58     2364.90    625.23 o 
   1   7  15     8115.58     6848.91    709.30 o 
   3   7  15        5.70      212.25    539.98 o 
   5   7  15     3591.16     3152.63    633.52 o 
   7   7  15     1559.33     1092.00    720.76 o 
   9   7  15     8559.55     9651.52    973.03 o 
  11   7  15      566.38      729.43    754.78 o 
 -22   8  15     3893.49     3396.82    801.22 o 
 -20   8  15      347.10      164.54    678.76 o 
 -18   8  15     1675.00     2271.90    704.27 o 
 -16   8  15    11503.78    11869.38   1040.62 o 
 -14   8  15    25874.79    26611.95   1352.47 o 
 -12   8  15      157.88      270.44    576.61 o 
 -10   8  15     6826.51     6336.51    731.23 o 
  -8   8  15     7269.36     6791.55    756.05 o 
  -6   8  15    54509.57    53290.24   1774.80 o 
  -4   8  15    58149.48    56031.93   1682.24 o 
  -2   8  15    26869.35    26588.10   1357.30 o 
   0   8  15     4642.21     5453.60    723.11 o 
   2   8  15      764.74     1165.92    624.26 o 
   4   8  15     4779.79     8253.55    917.09 o 
   6   8  15     1785.22     1842.94    706.75 o 
   8   8  15       12.56     -142.76    669.07 o 
  10   8  15     9249.81     9783.27   1094.08 o 
 -21   9  15    28277.84    29919.80   1602.85 o 
 -19   9  15     1751.33     2440.79    750.01 o 
 -17   9  15       94.88     -445.66    615.59 o 
 -15   9  15      877.91     1169.21    648.29 o 
 -13   9  15     3241.52     3662.32    701.99 o 
 -11   9  15    70672.66    69993.53   2556.73 o 
  -9   9  15    80541.20    79896.80   2830.80 o 
  -7   9  15     2544.77     2258.66    667.25 o 
  -5   9  15    16268.59    16491.76    901.25 o 
  -3   9  15     7749.52     7706.93    675.73 o 
  -1   9  15     1279.55      902.94    605.60 o 
   1   9  15    25902.16    26424.03   2279.83 o 
   3   9  15    74167.33    73435.77   2754.52 o 
   5   9  15    74399.25    74953.82   3070.91 o 
   7   9  15    18651.16    18647.72   1520.12 o 
   9   9  15       37.73     -201.54    749.53 o 
 -20  10  15      151.06       26.58    747.94 o 
 -18  10  15    35208.30    33783.24   2092.22 o 
 -16  10  15    49848.12    48869.85   2054.99 o 
 -14  10  15    15369.80    15685.00   1139.91 o 
 -12  10  15     1584.50     2021.49    685.38 o 
 -10  10  15     3233.72     2912.50    716.45 o 
  -8  10  15     1533.10     1870.02    673.29 o 
  -6  10  15    26351.16    23763.66   1968.60 o 
  -4  10  15    75711.05    71648.78   5296.09 o 
  -2  10  15    51811.79    51804.61   2084.90 o 
   0  10  15    22673.06    22964.35   1680.32 o 
   2  10  15       14.30     -421.25    725.82 o 
   4  10  15    15221.53    15922.09   1199.72 o 
   6  10  15     7572.11     9271.11    994.43 o 
   8  10  15     6525.92     7679.77   1138.54 o 
 -17  11  15    19718.72    17877.53   1247.13 o 
 -15  11  15     3240.47     3485.78    791.23 o 
 -13  11  15     6528.74     6252.94    866.48 o 
 -11  11  15    42505.85    40418.11   1899.05 o 
  -9  11  15    64012.41    62087.16   2675.76 o 
  -7  11  15    29521.72    31340.07   1588.86 o 
  -5  11  15      734.40     1199.82    784.60 o 
  -3  11  15     3040.85     5141.56   2183.52 o 
  -1  11  15     2501.94     3530.00    673.16 o 
   1  11  15     1798.59     1119.25    621.12 o 
   3  11  15    30681.02    30709.47   2661.63 o 
   5  11  15    43060.75    46464.67   2239.87 o 
 -14  12  15     7820.39     9022.95    995.15 o 
 -12  12  15      338.48      464.32    718.62 o 
 -10  12  15     3946.01     4368.48    837.38 o 
  -8  12  15     9231.31    10942.88   2271.43 o 
  -6  12  15     2135.60     3913.85    787.14 o 
  -4  12  15     3746.34     3435.01   1137.61 o 
  -2  12  15    33032.42    30633.12   2196.66 o 
   0  12  15    27440.93    28243.92   2172.54 o 
   2  12  15     2904.86     2869.14    684.29 o 
  -9  13  15      686.47     2336.51   1617.38 o 
  -7  13  15     6825.32    10425.54   3601.70 o 
  -5  13  15     8182.66    14209.90   4349.70 o 
 -26   0  16    46191.88    45984.68   4319.28 o 
 -24   0  16     5558.47     7110.59   1097.76 o 
 -22   0  16      336.81      -18.19    779.29 o 
 -20   0  16    11548.31    10493.81   2526.67 o 
 -18   0  16      350.06      861.73    745.85 o 
 -16   0  16    82450.05    85645.24   3680.76 o 
 -14   0  16    93115.92    92999.03   3467.85 o 
 -12   0  16    11192.05    11053.35    858.84 o 
 -10   0  16     2322.39     2879.11    691.27 o 
  -8   0  16     2316.27     4796.30   1916.47 o 
  -6   0  16     3381.10     2907.77    628.76 o 
  -4   0  16    12757.74    12258.19   1529.67 o 
  -2   0  16   265322.41   284531.78  18032.60 o 
   0   0  16   460309.84   484226.31  20295.68 o 
   2   0  16   129617.00   119099.68   5595.43 o 
   4   0  16      935.47     1162.30   1252.14 o 
   6   0  16    56593.16    53689.93   4131.85 o 
   8   0  16    40451.95    36575.31   4148.64 o 
  10   0  16      919.65     1062.06   1302.53 o 
  12   0  16    37688.51    35074.91   2976.50 o 
  14   0  16    28510.68    27693.86   2596.04 o 
 -27   1  16    26680.94    35119.90   4415.26 o 
 -25   1  16      450.91      863.11    789.29 o 
 -23   1  16    16529.93    17519.83   1403.64 o 
 -21   1  16    42876.70    41270.66   1676.75 o 
 -19   1  16    36867.43    35887.56   1291.53 o 
 -17   1  16     6233.27     6587.25    510.29 o 
 -15   1  16     1802.31     1750.55    386.67 o 
 -13   1  16     2909.09     3109.82    419.89 o 
 -11   1  16    24180.63    23366.99    875.62 o 
  -9   1  16    43480.61    42758.56   1340.26 o 
  -7   1  16   117937.20   117633.70   3058.18 o 
  -5   1  16   281883.63   285846.88   7024.40 o 
  -3   1  16    20975.67    20360.02    879.17 o 
  -1   1  16    92265.75    92361.75   2750.23 o 
   1   1  16    72863.42    68533.44   3557.29 o 
   3   1  16     4844.34     5129.23    861.46 o 
   5   1  16   157176.67   152392.88   4987.84 o 
   7   1  16   169755.94   157542.47   5188.36 o 
   9   1  16    38982.26    38156.09   1919.49 o 
  11   1  16       19.09      -20.15    877.67 o 
  13   1  16     8644.79     7126.79   1201.77 o 
 -26   2  16    15396.97    16767.37   1387.96 o 
 -24   2  16        0.87      -10.45    714.04 o 
 -22   2  16    19443.64    18852.77   1118.29 o 
 -20   2  16     4919.63     5071.34    652.79 o 
 -18   2  16     6011.28     5422.75    709.81 o 
 -16   2  16    21945.18    22645.44    968.89 o 
 -14   2  16    46807.15    45129.00   1352.60 o 
 -12   2  16    61820.20    61692.23   1734.85 o 
 -10   2  16     7605.63     7036.30    516.50 o 
  -8   2  16      159.09     -108.62    425.88 o 
  -6   2  16    12299.08    11211.59    686.97 o 
  -4   2  16    11896.84    13770.51    737.58 o 
  -2   2  16    20421.90    20603.50   1422.38 o 
   0   2  16   134763.17   136265.30   3890.32 o 
   2   2  16    65624.40    57521.22   2539.28 o 
   4   2  16      118.41      -47.90    723.60 o 
   6   2  16    12410.88    12914.36   1144.84 o 
   8   2  16     1991.66     2662.53    891.34 o 
  10   2  16     6792.01     6183.05   1042.54 o 
  12   2  16    12887.77    12126.25   1258.60 o 
  14   2  16     8542.59     7251.85   1179.08 o 
 -27   3  16      249.08      900.95    842.44 o 
 -25   3  16       50.56      629.11    759.72 o 
 -23   3  16    23364.81    23512.90   1259.92 o 
 -21   3  16    29056.22    27983.07   1367.14 o 
 -19   3  16      813.07      821.05    553.75 o 
 -17   3  16     4126.06     3764.44    602.29 o 
 -15   3  16      866.77      760.40    501.84 o 
 -13   3  16    13518.66    13831.73    815.32 o 
 -11   3  16    25828.44    26144.63    935.12 o 
  -9   3  16     6431.55     7171.80    730.65 o 
  -7   3  16     7199.00     7558.09    745.22 o 
  -5   3  16    25235.78    24248.88    977.18 o 
  -3   3  16    26824.49    25488.13   1006.16 o 
  -1   3  16     5943.46     5137.23    653.58 o 
   1   3  16     1744.85     2114.81    600.68 o 
   3   3  16     3669.82     3006.54    817.65 o 
   5   3  16     7212.03     8894.41   1048.21 o 
   7   3  16      439.42      362.52    779.94 o 
   9   3  16     8147.23     7843.95   1019.34 o 
  11   3  16     5948.40     5250.17   1019.49 o 
  13   3  16       23.19     -224.11    871.21 o 
 -26   4  16     5123.66     5752.62   1051.23 o 
 -24   4  16     2515.81     2884.56    708.27 o 
 -22   4  16     6883.10     7639.34    821.98 o 
 -20   4  16     1724.83     1792.88    621.84 o 
 -18   4  16      947.75      792.25    555.14 o 
 -16   4  16     5270.84     4717.28    642.18 o 
 -14   4  16    12258.03    11144.61    882.66 o 
 -12   4  16     5214.53     4340.40    539.54 o 
 -10   4  16    29258.48    27459.06   1109.78 o 
  -8   4  16       30.53      158.56    446.06 o 
  -6   4  16     5035.41     5551.82   1074.66 o 
  -4   4  16    16797.54    17228.96    844.89 o 
  -2   4  16    66575.17    65128.75   2142.21 o 
   0   4  16    41466.14    39405.84   1908.24 o 
   2   4  16     5925.92     7163.00    746.47 o 
   4   4  16       35.71     -160.83    728.78 o 
   6   4  16      467.36      537.89    745.32 o 
   8   4  16     8005.71     7761.04    963.66 o 
  10   4  16     7537.23     8092.38   1013.47 o 
  12   4  16     1756.51     1349.80    876.03 o 
 -25   5  16      152.11      101.95    672.89 o 
 -23   5  16    11003.74    11426.60   1014.53 o 
 -21   5  16    26011.82    26761.08   1366.68 o 
 -19   5  16    27989.46    30700.89   1452.78 o 
 -17   5  16     8750.75     9788.78    849.71 o 
 -15   5  16     2134.15     1780.34    649.60 o 
 -13   5  16     4697.00     4894.97    816.76 o 
 -11   5  16    18793.96    17873.16   1040.67 o 
  -9   5  16    64252.37    66199.91   2062.14 o 
  -7   5  16    44210.80    40918.46   1460.09 o 
  -5   5  16    36538.28    34678.00   1421.31 o 
  -3   5  16     9006.66     9001.13    873.59 o 
  -1   5  16     5775.58     4775.06    659.13 o 
   1   5  16     2492.84     2918.50    654.09 o 
   3   5  16     2913.65     3142.26    658.85 o 
   5   5  16    36794.57    39104.19   1951.34 o 
   7   5  16    53157.75    54124.77   2235.98 o 
   9   5  16    28581.55    28822.09   1559.05 o 
  11   5  16     1684.16     1536.52    812.44 o 
  13   5  16     4907.44     5558.21   1006.22 o 
 -24   6  16       41.33      -19.03    673.85 o 
 -22   6  16    36273.55    36143.86   2176.07 o 
 -20   6  16    15371.61    14323.47   1069.49 o 
 -18   6  16     9722.71    11530.56    957.65 o 
 -16   6  16    63489.98    65438.47   2744.62 o 
 -14   6  16   136266.59   134942.41   4981.86 o 
 -12   6  16   132088.56   136330.44   5019.06 o 
 -10   6  16    24244.76    24851.72   1229.27 o 
  -8   6  16     1020.56     1415.15    478.48 o 
  -6   6  16    10611.91    10258.09   1287.20 o 
  -4   6  16      349.16     1645.88   1876.27 o 
  -2   6  16    37487.00    35064.47   1576.03 o 
   0   6  16   131882.09   136662.06   4497.83 o 
   2   6  16   101671.00   108189.70   3282.29 o 
   4   6  16     9588.59    11308.88   1022.27 o 
   6   6  16     9151.92     9874.05   1010.30 o 
   8   6  16     1582.85     1782.88    754.20 o 
  10   6  16     3301.85     3630.62    951.30 o 
  12   6  16    21859.49    21982.90   1452.45 o 
 -23   7  16    52048.97    49317.41   2123.15 o 
 -21   7  16   128097.85   125064.04   4203.17 o 
 -19   7  16    39660.19    40743.19   1795.06 o 
 -17   7  16     2570.57     3328.99    683.83 o 
 -15   7  16    14874.33    14098.19   1025.88 o 
 -13   7  16    20754.46    19715.51   1153.81 o 
 -11   7  16     2706.42     2042.49    602.05 o 
  -9   7  16    53315.10    52075.13   2003.93 o 
  -7   7  16   171850.70   168818.63   4703.60 o 
  -5   7  16   144624.80   146782.86   4188.35 o 
  -3   7  16    57811.18    58759.54   2289.02 o 
  -1   7  16     4349.52     4542.51    836.31 o 
   1   7  16     7821.99     9033.84   1148.02 o 
   3   7  16       37.95      333.45    592.40 o 
   5   7  16    42949.55    44354.88   1953.54 o 
   7   7  16    52698.51    56805.73   2286.60 o 
   9   7  16     9544.92    10225.41   1008.51 o 
  11   7  16     2142.55     1616.48    840.14 o 
 -22   8  16    21112.71    21271.67   1377.40 o 
 -20   8  16    29516.39    31409.92   2094.16 o 
 -18   8  16     4664.86     4646.52    786.81 o 
 -16   8  16    44093.46    41935.91   1799.26 o 
 -14   8  16    43209.54    41014.35   1737.21 o 
 -12   8  16    65074.77    62316.14   2324.15 o 
 -10   8  16    49380.12    49331.39   1967.27 o 
  -8   8  16      271.77      178.07    603.57 o 
  -6   8  16    29011.30    30971.99   1252.97 o 
  -4   8  16     5018.53     5363.99   1312.28 o 
  -2   8  16    12036.22    12353.39   1005.33 o 
   0   8  16    55999.52    56248.88   2206.80 o 
   2   8  16    68610.34    69433.63   2634.01 o 
   4   8  16     4249.57     4587.20    806.33 o 
   6   8  16    13847.96    13261.63   1116.98 o 
   8   8  16     1797.77     1911.19    798.73 o 
  10   8  16    13678.83    16467.52   1643.38 o 
 -21   9  16    15198.58    14667.29   1215.46 o 
 -19   9  16     8227.21     8162.23    921.58 o 
 -17   9  16        0.33     -220.00    604.53 o 
 -15   9  16     1767.43     1772.45    670.38 o 
 -13   9  16       87.96      -68.51    551.77 o 
 -11   9  16      332.33      736.61    614.28 o 
  -9   9  16      307.36      417.26    618.40 o 
  -7   9  16    22617.42    21047.07   2245.36 o 
  -5   9  16    32860.69    35835.22   3007.45 o 
  -3   9  16     2669.57     2976.80    662.48 o 
  -1   9  16    11432.68    11063.09   1796.24 o 
   1   9  16    17160.13    18871.13   1231.00 o 
   3   9  16       14.11     -621.50    621.50 o 
   5   9  16    17521.86    15676.24   1753.21 o 
   7   9  16    20612.03    21601.00   1646.00 o 
 -18  10  16     1216.49     1407.78    732.69 o 
 -16  10  16     3359.23     3762.62    748.15 o 
 -14  10  16     3520.84     4294.08    763.68 o 
 -12  10  16     7808.68     9350.49    923.81 o 
 -10  10  16     2276.18     1480.51    796.09 o 
  -8  10  16     3592.80     4370.17    777.62 o 
  -6  10  16      616.85      752.51    659.04 o 
  -4  10  16     2725.89     4259.99   1161.55 o 
  -2  10  16     4433.41     4229.39    776.60 o 
   0  10  16    15826.29    17440.90   2333.76 o 
   2  10  16      809.09     1218.87    613.99 o 
   4  10  16     7465.44     8380.68    963.01 o 
   6  10  16     9691.24     8875.53   1211.67 o 
 -17  11  16     1411.95     1591.52    772.81 o 
 -15  11  16     6671.20     9164.31    980.59 o 
 -13  11  16     3004.53     3147.12    778.93 o 
 -11  11  16       22.11     -640.08    640.08 o 
  -9  11  16    11504.22    11373.42   1043.59 o 
  -7  11  16    30433.15    30554.37   1564.66 o 
  -5  11  16     7101.73     7681.44   1072.09 o 
  -3  11  16     2823.05     8598.23   5736.23 o 
  -1  11  16    16967.15    15013.62   1205.21 o 
   1  11  16     7858.06     7170.37    808.38 o 
   3  11  16      383.26      407.91    680.62 o 
 -12  12  16    31654.40    34497.02   2390.81 o 
 -10  12  16     5617.80     6387.55    900.35 o 
  -8  12  16     1248.56     1349.86    748.15 o 
  -6  12  16      151.70      481.81    980.21 o 
  -4  12  16     7501.55    10809.61   4046.72 o 
  -2  12  16    15922.17    15761.59   1723.87 o 
   0  12  16    14749.70    15055.93   1706.82 o 
 -27   1  17    16666.70    17290.98   2008.17 o 
 -25   1  17     9205.85    10371.90   1775.82 o 
 -23   1  17     2187.20     2678.99    865.92 o 
 -21   1  17     6590.92     6350.91    905.60 o 
 -19   1  17    34132.80    34891.38   1284.56 o 
 -17   1  17    77759.86    81443.42   2215.23 o 
 -15   1  17    24396.81    23333.91    884.57 o 
 -13   1  17     3183.61     3062.33    448.87 o 
 -11   1  17     3914.88     3479.00    460.72 o 
  -9   1  17     9371.64     8949.81    663.52 o 
  -7   1  17     2237.63     2356.37    473.62 o 
  -5   1  17    13716.25    13197.59    767.34 o 
  -3   1  17    96888.65    98174.61   2655.24 o 
  -1   1  17    14091.69    14419.46   1111.80 o 
   1   1  17      263.62     -185.83    686.02 o 
   3   1  17       36.11     -250.11    702.80 o 
   5   1  17     4065.51     4587.48    891.90 o 
   7   1  17     3972.89     4486.43    945.24 o 
   9   1  17     8911.80     9253.09   1163.26 o 
  11   1  17     1462.04     2743.57   1005.72 o 
  13   1  17      102.63      653.58    998.16 o 
 -26   2  17    81340.09    87080.90   3687.68 o 
 -24   2  17    22072.38    22633.79   1909.25 o 
 -22   2  17      582.04      291.67    588.12 o 
 -20   2  17     5537.20     6167.90    694.13 o 
 -18   2  17    37222.05    35577.02   1490.81 o 
 -16   2  17    26417.47    26709.22   1257.01 o 
 -14   2  17    20658.33    22543.93    889.70 o 
 -12   2  17   117136.67   116270.98   3009.53 o 
 -10   2  17   144664.83   140909.88   3582.67 o 
  -8   2  17   140095.17   138124.42   3783.75 o 
  -6   2  17    39966.87    36653.57   1427.55 o 
  -4   2  17    22090.38    20456.11    905.35 o 
  -2   2  17    38963.11    40934.96   2044.14 o 
   0   2  17    33523.49    34854.62   2186.85 o 
   2   2  17    58102.73    61682.84   2387.12 o 
   4   2  17    13944.40    14657.75   1363.04 o 
   6   2  17     1088.30     1260.36    834.24 o 
   8   2  17     1786.53     1839.35    861.66 o 
  10   2  17      982.20      956.06    909.62 o 
  12   2  17     1237.79      494.31    960.70 o 
 -27   3  17    13031.75    15264.14   2894.38 o 
 -25   3  17    29832.72    31097.31   1853.92 o 
 -23   3  17      124.00      103.21    600.54 o 
 -21   3  17    27667.26    25822.56   1327.29 o 
 -19   3  17    77849.69    75201.13   2655.57 o 
 -17   3  17   121366.75   118415.62   3830.07 o 
 -15   3  17    44821.30    44215.20   1738.72 o 
 -13   3  17      159.99      616.67    466.95 o 
 -11   3  17    18725.55    19247.05    927.89 o 
  -9   3  17    28783.20    28470.99   1054.41 o 
  -7   3  17     1641.03     1912.41    654.89 o 
  -5   3  17   137980.02   136682.25   3984.71 o 
  -3   3  17   252842.25   256828.94   6989.37 o 
  -1   3  17    60564.99    56688.06   2148.31 o 
   1   3  17    26178.75    25535.98   1461.26 o 
   3   3  17    13712.24    11955.64   1241.05 o 
   5   3  17     6027.15     7008.15    979.41 o 
   7   3  17    33202.34    33016.30   1755.31 o 
   9   3  17    41471.62    40486.04   1994.32 o 
  11   3  17    19433.52    19530.04   1499.68 o 
  13   3  17     1103.71        5.01    934.80 o 
 -26   4  17    28021.49    28840.41   1862.19 o 
 -24   4  17    52362.53    55635.04   2223.78 o 
 -22   4  17     6201.19     7592.90    819.98 o 
 -20   4  17     3123.02     2416.27    645.80 o 
 -18   4  17      630.18      542.51    559.14 o 
 -16   4  17     2195.34      961.73    542.74 o 
 -14   4  17    11368.10     9380.32    800.58 o 
 -12   4  17    56357.46    52302.71   1730.98 o 
 -10   4  17   196419.09   193051.41   5298.20 o 
  -8   4  17    51495.64    49202.33   1681.71 o 
  -6   4  17    13734.40    14571.73   2617.35 o 
  -4   4  17    64353.00    63420.66   2095.73 o 
  -2   4  17     7206.48     7362.37    940.79 o 
   0   4  17    60785.64    60886.86   3421.14 o 
   2   4  17   212157.27   215656.25   9219.40 o 
   4   4  17   107787.25   109888.23   3795.14 o 
   6   4  17     1591.60     1466.43    802.60 o 
   8   4  17    11559.32    12901.25   1161.74 o 
  10   4  17     6922.39     6266.77   1088.26 o 
  12   4  17       70.15     -637.84    887.89 o 
 -25   5  17     2773.94     3393.41    801.76 o 
 -23   5  17     7461.22     7534.53    884.92 o 
 -21   5  17     5162.40     4873.56    765.72 o 
 -19   5  17    12530.22    11860.24    968.42 o 
 -17   5  17      587.47     1054.42    582.33 o 
 -15   5  17     2372.42     2341.48    587.27 o 
 -13   5  17    23583.24    23027.64   1166.21 o 
 -11   5  17      673.71      314.51    541.00 o 
  -9   5  17     3876.96     4158.88    552.61 o 
  -7   5  17    55658.15    52342.09   1797.86 o 
  -5   5  17   195010.08   193474.80   5372.32 o 
  -3   5  17   110919.35   108684.66   3734.38 o 
  -1   5  17     6706.27     6802.92    720.85 o 
   1   5  17    55989.61    56027.78   1977.38 o 
   3   5  17    53913.86    54388.37   2395.22 o 
   5   5  17      953.53     1467.65    791.43 o 
   7   5  17    29828.94    32559.99   1700.83 o 
   9   5  17    23023.55    25862.79   1536.40 o 
  11   5  17    12318.88    12401.59   1186.02 o 
 -24   6  17     4673.77     3684.01   1088.10 o 
 -22   6  17     6989.30     7303.39    861.08 o 
 -20   6  17       49.89      198.53    659.32 o 
 -18   6  17     3287.81     2855.90    687.79 o 
 -16   6  17     8269.34     8191.27    803.80 o 
 -14   6  17     2307.61     2315.18    615.65 o 
 -12   6  17       29.48     -394.94    547.30 o 
 -10   6  17    25627.01    24862.33   2459.71 o 
  -8   6  17     3939.76     4625.01    579.29 o 
  -6   6  17    22081.60    21019.37   1041.60 o 
  -4   6  17    30038.27    32486.69   3494.14 o 
  -2   6  17      517.63      188.01    617.16 o 
   0   6  17    27694.55    27891.34   1286.02 o 
   2   6  17    71779.13    75840.33   3834.76 o 
   4   6  17    23937.09    24435.63   1462.18 o 
   6   6  17     1357.54     1430.08    773.78 o 
   8   6  17     6692.72     6504.08    958.25 o 
  10   6  17     1379.51     1820.74    849.58 o 
 -23   7  17      124.67      359.84    735.24 o 
 -21   7  17     2832.15     3906.40    805.67 o 
 -19   7  17     1231.85     1756.90    690.48 o 
 -17   7  17     4488.66     4050.01    717.09 o 
 -15   7  17      891.99     1009.19    581.90 o 
 -13   7  17     1405.79     1069.52    617.06 o 
 -11   7  17       25.88      567.63    551.51 o 
  -9   7  17     9654.89     9198.57    852.43 o 
  -7   7  17     6727.52     7398.29    655.99 o 
  -5   7  17      333.87      542.17    669.46 o 
  -3   7  17      360.37      876.56   1334.04 o 
  -1   7  17     6090.31     6174.29    792.35 o 
   1   7  17     3835.86     3697.80    846.48 o 
   3   7  17      354.35      937.44    636.71 o 
   5   7  17     1448.41      748.55    760.82 o 
   7   7  17      177.32      296.30    740.78 o 
   9   7  17      667.09      529.61    770.98 o 
 -22   8  17     5086.46     5432.04    875.88 o 
 -20   8  17      768.73     1162.64    739.87 o 
 -18   8  17      133.48     -342.84    614.97 o 
 -16   8  17     5982.72     6187.76    795.62 o 
 -14   8  17    11474.76    12741.66    996.79 o 
 -12   8  17    28436.82    27523.08   1385.46 o 
 -10   8  17    17690.55    15931.54   1064.03 o 
  -8   8  17      360.70       83.20    576.08 o 
  -6   8  17     3579.41     4136.11    695.26 o 
  -4   8  17       80.74     -172.85    552.77 o 
  -2   8  17     1430.88      953.59    638.62 o 
   0   8  17     6405.45     7024.57    842.03 o 
   2   8  17    29051.60    27813.22   1510.44 o 
   4   8  17    36885.25    39138.11   2162.47 o 
   6   8  17    16070.29    15187.48   1425.62 o 
   8   8  17      438.23     -171.26    766.07 o 
 -21   9  17     4401.29     4459.71    899.49 o 
 -19   9  17    30429.31    32276.17   1633.70 o 
 -17   9  17    11079.00    13142.83   1082.91 o 
 -15   9  17      195.74      660.62    648.45 o 
 -13   9  17      202.43      649.17    626.97 o 
 -11   9  17      615.99      693.95    633.04 o 
  -9   9  17     2980.43     2926.22    702.62 o 
  -7   9  17    63645.28    57943.32   3636.26 o 
  -5   9  17    94091.30    99441.02   7539.52 o 
  -3   9  17    51497.75    52740.92   3139.78 o 
  -1   9  17     8076.91     7811.71   2058.79 o 
   1   9  17     3319.29     3488.82    767.69 o 
   3   9  17    23568.36    25483.12   1473.09 o 
   5   9  17     8597.22     9823.71   1237.75 o 
   7   9  17    11013.88    13546.04   1393.38 o 
 -18  10  17     3862.51     3958.98    850.14 o 
 -16  10  17     2171.13     2082.13    709.64 o 
 -14  10  17    26316.80    23380.32   1350.24 o 
 -12  10  17    32668.94    31794.09   1583.75 o 
 -10  10  17    45919.77    44075.05   1912.91 o 
  -8  10  17    17953.29    18730.13   1262.03 o 
  -6  10  17     5416.13     6056.50    974.16 o 
  -4  10  17    11543.78    18658.94   4258.96 o 
  -2  10  17      213.46     -159.21    666.24 o 
   0  10  17    29748.71    28529.71   1389.18 o 
   2  10  17    64103.46    66705.09   5655.54 o 
   4  10  17    67108.34    71747.43   4621.65 o 
 -15  11  17     6509.45     6713.24    921.49 o 
 -13  11  17      494.20      741.20    695.29 o 
 -11  11  17     2647.85     2306.14    764.71 o 
  -9  11  17     1038.49      875.94    805.78 o 
  -7  11  17     3684.07     3354.60   1597.49 o 
  -5  11  17    43737.36    43068.13   4022.56 o 
  -3  11  17    56494.56    67246.23   7244.28 o 
  -1  11  17    13704.14    19804.75   3254.73 o 
   1  11  17      277.38      -67.74   1344.75 o 
 -12  12  17    15776.89    16442.26   1422.76 o 
 -10  12  17    28361.60    29120.48   1589.86 o 
  -8  12  17    20975.74    22364.90   3704.01 o 
  -6  12  17     4032.09     4395.45   1171.81 o 
  -4  12  17     2355.90     7904.40   5686.36 o 
 -26   0  18     4051.48     4296.90   1978.36 o 
 -24   0  18    16931.56    15304.35   2630.73 o 
 -22   0  18     5362.62     5848.62    994.17 o 
 -20   0  18    17802.70    18967.49   1536.66 o 
 -18   0  18    29064.25    30157.87   1500.53 o 
 -16   0  18     2256.54     2402.79    718.00 o 
 -14   0  18     3035.39     2531.49    639.06 o 
 -12   0  18    44270.37    43447.19   3123.38 o 
 -10   0  18   172354.22   166777.38   5952.64 o 
  -8   0  18   301481.13   294512.88  11989.02 o 
  -6   0  18   173209.81   167338.61   6075.43 o 
  -4   0  18    28820.67    29241.61   1924.23 o 
  -2   0  18   113460.71   114871.16   9631.10 o 
   0   0  18    25178.37    23771.21   3160.57 o 
   2   0  18    57191.17    58109.94   4563.78 o 
   4   0  18   158558.23   160033.00   7376.74 o 
   6   0  18    75824.68    69476.09  10981.71 o 
   8   0  18    31571.35    30071.89   2469.06 o 
  10   0  18     2762.95     1115.05   1339.85 o 
  12   0  18     2197.80     2563.86   1515.17 o 
 -27   1  18    10218.58     8225.92   1654.88 o 
 -25   1  18      196.95     -169.74   1014.28 o 
 -23   1  18      799.91     1435.15    777.32 o 
 -21   1  18      295.79      904.23    726.95 o 
 -19   1  18      489.11      472.58    540.93 o 
 -17   1  18    21856.26    21000.05    860.57 o 
 -15   1  18   120845.51   113190.98   2956.30 o 
 -13   1  18    60093.61    58268.91   1700.34 o 
 -11   1  18     2326.58     2058.81    483.93 o 
  -9   1  18    38236.01    36111.77   1325.36 o 
  -7   1  18    40542.39    39125.75   1334.93 o 
  -5   1  18    47279.13    46942.12   1519.44 o 
  -3   1  18   351364.84   382722.81  10200.63 o 
  -1   1  18   264679.22   278086.41   8468.06 o 
   1   1  18    18995.25    17509.08   1231.64 o 
   3   1  18    10619.12     9548.30    965.82 o 
   5   1  18    13092.81    11018.82   1076.35 o 
   7   1  18      826.67      516.95    854.27 o 
   9   1  18       28.28      590.68    890.97 o 
  11   1  18    12946.74    12861.87   1294.57 o 
 -26   2  18      747.75       -0.68   1172.90 o 
 -24   2  18    17433.59    18807.05   2115.85 o 
 -22   2  18    23677.78    22980.22   1278.21 o 
 -20   2  18     6125.71     5919.75    711.89 o 
 -18   2  18      449.12      347.20    541.01 o 
 -16   2  18      408.92      636.59    521.84 o 
 -14   2  18    24728.79    23535.27    938.77 o 
 -12   2  18     4892.22     4920.03    515.01 o 
 -10   2  18    38166.15    40216.16   1539.37 o 
  -8   2  18   140999.38   139037.77   3628.18 o 
  -6   2  18    39562.45    40761.91   1642.62 o 
  -4   2  18     1149.76     1026.84    554.76 o 
  -2   2  18    21520.25    22115.17   1116.14 o 
   0   2  18     3791.12     2651.94    772.55 o 
   2   2  18    35230.75    37112.43   1968.83 o 
   4   2  18    50135.48    48188.84   2069.11 o 
   6   2  18    10524.18    10503.96   1096.61 o 
   8   2  18      603.72      658.78    846.82 o 
  10   2  18       84.13      -12.31    900.97 o 
  12   2  18      588.46     2056.34   1046.34 o 
 -25   3  18      420.39      -70.21    827.71 o 
 -23   3  18    14779.78    15909.52   1812.32 o 
 -21   3  18    12575.79    13983.11   1024.05 o 
 -19   3  18     1227.43      899.44    581.21 o 
 -17   3  18     2454.42     2618.85    603.85 o 
 -15   3  18     9796.45     9705.59    816.96 o 
 -13   3  18    44827.72    44228.70   1547.17 o 
 -11   3  18    25238.65    24528.64   1068.83 o 
  -9   3  18    10141.64     9854.11    709.36 o 
  -7   3  18     7719.18     9459.84   1996.93 o 
  -5   3  18      603.12      702.14    470.76 o 
  -3   3  18      425.69      536.29    547.59 o 
  -1   3  18    11652.52    11625.51    831.78 o 
   1   3  18      488.53        9.08    679.46 o 
   3   3  18       97.59     -114.28    732.81 o 
   5   3  18     4125.75     3292.83    860.99 o 
   7   3  18     5046.63     4385.53    936.47 o 
   9   3  18     4553.04     4913.96   1044.57 o 
  11   3  18      344.49      351.46    884.96 o 
 -26   4  18       64.60      509.26    944.54 o 
 -24   4  18      430.05     1113.24    713.59 o 
 -22   4  18      465.39      692.36    649.59 o 
 -20   4  18       77.96     -223.75    580.16 o 
 -18   4  18     1140.79      578.34    564.63 o 
 -16   4  18       15.69       80.76    555.02 o 
 -14   4  18     1730.49     1497.85    577.56 o 
 -12   4  18    44214.65    43935.37   1531.60 o 
 -10   4  18    29308.88    29639.03   1208.27 o 
  -8   4  18      677.07      112.96    543.39 o 
  -6   4  18      203.46     -199.52    474.44 o 
  -4   4  18     1135.61      505.38    564.64 o 
  -2   4  18     6399.95     5829.57    697.87 o 
   0   4  18     9132.96     9305.54    972.39 o 
   2   4  18      703.83      484.55    754.32 o 
   4   4  18    16631.29    16308.40   1265.13 o 
   6   4  18    21343.06    22121.08   1456.07 o 
   8   4  18    18584.87    19638.32   1464.11 o 
  10   4  18     2047.15     2190.44    895.78 o 
 -25   5  18      194.48      238.79    722.65 o 
 -23   5  18     5529.05     5584.08    829.06 o 
 -21   5  18      183.11     -250.53    596.68 o 
 -19   5  18    10361.29    11352.85    943.63 o 
 -17   5  18    21404.89    21192.24   1181.84 o 
 -15   5  18    45449.70    43662.48   1781.36 o 
 -13   5  18    30576.44    32450.30   1443.51 o 
 -11   5  18       49.09        8.93    531.17 o 
  -9   5  18    12348.19    11014.22    919.04 o 
  -7   5  18      280.36     -279.79    489.32 o 
  -5   5  18    10690.45    10126.23    934.04 o 
  -3   5  18    80877.38    79012.78   2665.29 o 
  -1   5  18   116605.63   117306.52   4933.38 o 
   1   5  18    39232.96    40985.84   2069.70 o 
   3   5  18     2616.72     2715.91    840.14 o 
   5   5  18     4975.94     4790.15   1235.98 o 
   7   5  18     2672.84     1874.09    849.84 o 
   9   5  18     1088.69     1903.75    876.33 o 
 -24   6  18    45382.40    48959.73   2435.58 o 
 -22   6  18    84872.57    86634.26   3141.11 o 
 -20   6  18    15211.85    15747.49   1101.88 o 
 -18   6  18      854.29     1503.99    647.07 o 
 -16   6  18     5967.50     6141.03    755.60 o 
 -14   6  18    16645.56    15917.38   1185.12 o 
 -12   6  18     2286.34     2891.31    815.75 o 
 -10   6  18    85771.60    84236.97   2922.16 o 
  -8   6  18   189738.50   187351.64   5191.94 o 
  -6   6  18    80800.99    76289.41   2795.55 o 
  -4   6  18     2571.75     2135.82    711.74 o 
  -2   6  18     3416.46     2770.91    745.84 o 
   0   6  18      703.53      956.44    725.59 o 
   2   6  18    17413.60    17595.55   1660.66 o 
   4   6  18    65651.52    69548.42   2705.23 o 
   6   6  18    38438.36    43771.98   2020.85 o 
   8   6  18     7216.11     7154.90    995.20 o 
  10   6  18      345.89      233.69    861.85 o 
 -23   7  18    33441.90    33016.41   1686.54 o 
 -21   7  18    23833.03    24330.66   1944.92 o 
 -19   7  18     9067.95     9843.42    966.48 o 
 -17   7  18    61114.64    59181.29   2290.44 o 
 -15   7  18   104536.29   102545.58   3477.04 o 
 -13   7  18   104947.85   105978.76   3570.41 o 
 -11   7  18    34790.64    36245.86   1616.54 o 
  -9   7  18     8126.69     9278.29    866.79 o 
  -7   7  18    30626.71    35170.08   1375.96 o 
  -5   7  18     3450.67     1816.13    643.39 o 
  -3   7  18    69477.20    68072.55   3118.47 o 
  -1   7  18    58965.59    62041.99   2467.60 o 
   1   7  18    17198.66    18034.78   1275.05 o 
   3   7  18       98.05      317.15    894.98 o 
   5   7  18      580.36      844.08    778.02 o 
   7   7  18      759.32      632.50    788.90 o 
 -22   8  18    44781.50    46912.77   2093.13 o 
 -20   8  18    28632.14    29936.21   1579.88 o 
 -18   8  18       53.42      304.53    682.06 o 
 -16   8  18    14173.23    15236.88   1124.32 o 
 -14   8  18    13406.18    13939.37   1083.93 o 
 -12   8  18     3420.90     4039.03    733.23 o 
 -10   8  18    15760.44    13734.75   1036.90 o 
  -8   8  18   117214.29   114429.33   3827.02 o 
  -6   8  18    79848.90    83037.15   2906.38 o 
  -4   8  18      624.85      317.91    619.82 o 
  -2   8  18     5610.46     6427.04    864.08 o 
   0   8  18      406.92     1261.25    682.93 o 
   2   8  18     9568.58    11143.61   1094.86 o 
   4   8  18    25069.90    24125.53   3208.27 o 
   6   8  18    19239.34    19091.07   1577.34 o 
 -19   9  18      815.76     1697.87    762.14 o 
 -17   9  18     4833.00     5469.10    812.67 o 
 -15   9  18    10053.92    10315.01   1023.18 o 
 -13   9  18     6960.19     6938.74    834.99 o 
 -11   9  18     4888.83     5272.47    790.07 o 
  -9   9  18     5126.78     4459.52    799.24 o 
  -7   9  18    20879.64    23233.87   1549.51 o 
  -5   9  18     1765.40     6524.05   5099.90 o 
  -3   9  18    39324.90    37063.16   1764.35 o 
  -1   9  18    25066.74    25967.00   1539.69 o 
   1   9  18      186.44      557.53    696.35 o 
   3   9  18     1242.26     2141.47    963.56 o 
   5   9  18     1948.88     1758.23    975.17 o 
 -18  10  18     3767.03     4016.76    843.69 o 
 -16  10  18     2260.85     1496.49    746.81 o 
 -14  10  18       28.36     -123.61    663.78 o 
 -12  10  18       34.33      327.58    688.94 o 
 -10  10  18     1126.47      998.75    692.17 o 
  -8  10  18      646.56     1383.60    837.71 o 
  -6  10  18      104.18     1278.53    903.22 o 
  -4  10  18     7877.02     6297.39   1221.39 o 
  -2  10  18    16330.80    14727.07   1180.04 o 
   0  10  18     3610.55     2613.01   2395.49 o 
   2  10  18     1116.51     2517.76   1493.51 o 
 -15  11  18    18897.70    17605.00   1296.30 o 
 -13  11  18     3653.39     4485.20    844.25 o 
 -11  11  18     3260.96     3935.55    838.85 o 
  -9  11  18     5039.28     6784.06   1271.17 o 
  -7  11  18      130.46     1566.62   1130.43 o 
  -5  11  18      324.62     2076.56   1359.68 o 
  -3  11  18      187.62      292.41   1002.51 o 
  -1  11  18      515.75     1348.75   1166.47 o 
 -25   1  19     7557.81     8064.78   1650.97 o 
 -23   1  19      787.68     1622.60    809.19 o 
 -21   1  19     3175.56     3976.51    830.16 o 
 -19   1  19    11276.18     9813.42    860.48 o 
 -17   1  19     6851.53     6626.45    554.55 o 
 -15   1  19    11973.96    12937.32    731.28 o 
 -13   1  19    65686.31    66020.81   1891.34 o 
 -11   1  19    62177.88    62797.42   1840.69 o 
  -9   1  19     2278.55     2264.67    577.46 o 
  -7   1  19     2979.57     2970.37    522.08 o 
  -5   1  19       75.64      -90.08    424.56 o 
  -3   1  19     7660.50     8371.03   1105.47 o 
  -1   1  19     9524.98    11319.70   1164.79 o 
   1   1  19     9090.26     9763.95    955.65 o 
   3   1  19      228.56      261.48    736.11 o 
   5   1  19      292.01      675.04    796.35 o 
   7   1  19      224.90     -746.55    827.10 o 
   9   1  19       43.75      271.21    909.76 o 
  11   1  19      241.43      344.05    957.78 o 
 -26   2  19    24323.02    35134.46   5406.96 o 
 -24   2  19     2267.28     4254.70    937.10 o 
 -22   2  19    28595.62    27252.48   1680.37 o 
 -20   2  19    65472.09    66349.73   2439.49 o 
 -18   2  19   107372.04   104283.98   4613.84 o 
 -16   2  19    68293.45    68512.51   2826.29 o 
 -14   2  19     3770.91     3369.60    567.08 o 
 -12   2  19    57426.00    54275.96   1632.95 o 
 -10   2  19     1692.72     2393.99    505.56 o 
  -8   2  19    44928.67    42103.20   1447.64 o 
  -6   2  19    36850.43    36185.57   1303.33 o 
  -4   2  19    57812.81    56170.65   1969.03 o 
  -2   2  19     4679.63     4050.10    822.10 o 
   0   2  19     2166.57     2421.88    770.67 o 
   2   2  19     2473.09     2175.39    819.52 o 
   4   2  19    26961.31    29886.88   1616.79 o 
   6   2  19    28218.82    29663.02   1661.64 o 
   8   2  19    13593.00    13774.86   1280.05 o 
  10   2  19    11819.72    11314.91   1277.10 o 
 -25   3  19    32873.65    35128.12   2065.87 o 
 -23   3  19      276.95       37.43    645.82 o 
 -21   3  19     9277.76     9115.47    884.55 o 
 -19   3  19    19117.74    19725.16   1174.63 o 
 -17   3  19     4485.88     5158.22    694.32 o 
 -15   3  19    27435.05    27199.49   1305.39 o 
 -13   3  19   218937.08   219723.38   6000.86 o 
 -11   3  19   162228.38   155330.20   4684.13 o 
  -9   3  19     4295.37     3777.92    592.47 o 
  -7   3  19    12867.25    13436.94   1360.18 o 
  -5   3  19    11722.42    12056.16    899.51 o 
  -3   3  19    13445.49    13281.24    963.22 o 
  -1   3  19   106806.87   109521.23   5626.11 o 
   1   3  19    65766.39    67404.65   2594.37 o 
   3   3  19    14789.50    17118.97   1286.81 o 
   5   3  19      290.67      576.07    800.38 o 
   7   3  19      810.88      334.31    825.43 o 
   9   3  19     1880.22     1298.55    912.67 o 
 -24   4  19       62.34     -313.52    682.98 o 
 -22   4  19    14372.66    14645.52   1087.03 o 
 -20   4  19    43650.95    45759.81   1904.31 o 
 -18   4  19    45078.90    45393.16   1868.63 o 
 -16   4  19     9074.54     9179.47    838.89 o 
 -14   4  19     3710.60     3377.50    649.90 o 
 -12   4  19    44586.33    44185.34   1552.33 o 
 -10   4  19     3877.36     3186.59    563.36 o 
  -8   4  19   168061.94   156900.33   4453.83 o 
  -6   4  19   265949.53   249324.52   7722.85 o 
  -4   4  19    80963.73    79539.48   2556.91 o 
  -2   4  19     4709.92     5354.48    688.70 o 
   0   4  19    15011.50    14019.79   1163.90 o 
   2   4  19     1903.26     1377.16    798.71 o 
   4   4  19      937.58      653.14    796.12 o 
   6   4  19    19152.98    20326.60   1448.06 o 
   8   4  19    32666.29    33190.38   1824.30 o 
  10   4  19    29138.51    31306.98   1910.84 o 
 -25   5  19     5575.68     7785.27    975.76 o 
 -23   5  19     9159.31    10795.99   1054.86 o 
 -21   5  19      777.20      450.42    652.04 o 
 -19   5  19      482.98      857.94    622.59 o 
 -17   5  19     8690.31     8050.47    807.45 o 
 -15   5  19    22910.41    21787.93   1281.48 o 
 -13   5  19    59014.64    56226.95   2122.00 o 
 -11   5  19    61273.66    57210.88   2139.27 o 
  -9   5  19     2280.46     2501.75    559.67 o 
  -7   5  19    70333.66    67355.80   2231.67 o 
  -5   5  19    38777.25    37380.89   1725.18 o 
  -3   5  19    13472.00    13088.90   2090.16 o 
  -1   5  19   102343.73   105483.63   3803.29 o 
   1   5  19    55965.27    58864.19   4271.98 o 
   3   5  19    33051.10    32121.17   1715.76 o 
   5   5  19     7285.92     8127.30   1033.23 o 
   7   5  19     1744.25     1710.79    872.86 o 
   9   5  19     6781.63     6955.63   1083.60 o 
 -24   6  19      536.55      968.50    771.26 o 
 -22   6  19     2330.22     2887.05    824.84 o 
 -20   6  19      762.05      667.95    672.25 o 
 -18   6  19     1959.74     1330.48    673.57 o 
 -16   6  19        2.97      233.12    605.01 o 
 -14   6  19     1997.15     2623.96    706.76 o 
 -12   6  19     5830.17     5264.95    827.26 o 
 -10   6  19      254.54      564.00    585.37 o 
  -8   6  19    51542.20    50444.02   2739.78 o 
  -6   6  19    81784.30    78356.57   2890.93 o 
  -4   6  19     5909.48     5215.82    799.98 o 
  -2   6  19    13021.68    13827.74   1128.47 o 
   0   6  19    10605.42    12034.93   1328.34 o 
   2   6  19      951.62       64.49    735.65 o 
   4   6  19      572.39      402.31    789.79 o 
   6   6  19       25.76      241.46    803.67 o 
   8   6  19     3237.68     4281.80    963.94 o 
 -23   7  19     1636.80     1812.93    811.12 o 
 -21   7  19     2909.03     2303.31    772.95 o 
 -19   7  19      334.94      995.25    733.75 o 
 -17   7  19     4904.70     5617.32    779.64 o 
 -15   7  19     2712.90     2971.22    709.13 o 
 -13   7  19     2445.38     2690.79    694.22 o 
 -11   7  19       11.73       60.47    589.58 o 
  -9   7  19      989.93     1235.60    620.07 o 
  -7   7  19     5147.39     7323.26   2206.75 o 
  -5   7  19     2580.23     2037.01   1094.43 o 
  -3   7  19     2141.99     2456.56    721.44 o 
  -1   7  19       35.78     -270.05    660.59 o 
   1   7  19     2330.84     2228.88    949.29 o 
   3   7  19     6482.58     7737.42   1172.63 o 
   5   7  19       55.85     -772.88    858.05 o 
   7   7  19       92.45     -181.96    809.70 o 
 -20   8  19    16284.72    17508.67   1280.22 o 
 -18   8  19      103.83     -293.37    644.55 o 
 -16   8  19     6205.32     5815.87    834.76 o 
 -14   8  19       64.44     -340.07    618.73 o 
 -12   8  19     2149.76     2539.14    704.55 o 
 -10   8  19    11379.10    10451.76    959.51 o 
  -8   8  19    30221.13    28742.85   1952.40 o 
  -6   8  19    39265.68    43465.89   3005.39 o 
  -4   8  19    24355.33    24030.83   2033.59 o 
  -2   8  19     3441.58     2414.42    766.26 o 
   0   8  19     2684.66     3227.91    808.34 o 
   2   8  19    11515.56    11447.79   1297.74 o 
   4   8  19     1697.43     1838.21   1006.82 o 
   6   8  19     8986.44     8825.49   1260.26 o 
 -19   9  19      109.62     -501.93    693.15 o 
 -17   9  19    26928.32    26386.02   1465.11 o 
 -15   9  19    44285.75    44342.64   1943.72 o 
 -13   9  19    20761.83    21716.68   1321.72 o 
 -11   9  19    19716.24    19110.83   1262.20 o 
  -9   9  19     1810.49     2645.62    965.76 o 
  -7   9  19    12128.29    13314.98   2571.05 o 
  -5   9  19    17303.15    26405.60   4626.87 o 
  -3   9  19     3223.98     3684.01   1198.49 o 
  -1   9  19    50358.91    51080.42   4365.53 o 
   1   9  19    74144.72    75232.61   3593.31 o 
   3   9  19    58939.29    61084.34   4327.06 o 
 -16  10  19        0.89      642.37    718.65 o 
 -14  10  19     2912.52     1955.06    770.86 o 
 -12  10  19      226.15      285.06    699.95 o 
 -10  10  19     3598.31     4210.25    809.87 o 
  -8  10  19    42696.76    41835.49   4097.05 o 
  -6  10  19   108444.06   109214.38   7150.27 o 
  -4  10  19    59745.15    59992.07   5274.33 o 
  -2  10  19      433.15      -10.00    776.06 o 
   0  10  19     5793.46     5327.17   2663.25 o 
 -13  11  19    42526.30    39685.06   2616.97 o 
 -11  11  19    42954.82    45309.64   2754.50 o 
  -9  11  19     9045.42    10145.65   2818.89 o 
  -7  11  19      611.16     1226.00   1093.07 o 
  -5  11  19     5012.61    10050.81   3703.03 o 
 -26   0  20      637.18     1051.85   1846.32 o 
 -24   0  20     2141.31      668.03   1521.82 o 
 -22   0  20     7193.62     7449.08   1949.27 o 
 -20   0  20     6711.58    11332.44   3050.91 o 
 -18   0  20    59509.75    59852.25   2507.54 o 
 -16   0  20   146976.23   147669.81   5366.58 o 
 -14   0  20    15691.23    14524.20   1110.13 o 
 -12   0  20    91354.66   100072.00   5711.99 o 
 -10   0  20    52511.09    51000.43   2356.84 o 
  -8   0  20     8323.75     7379.78    929.48 o 
  -6   0  20   136390.23   136860.31   5091.83 o 
  -4   0  20   174889.67   193983.38   8666.21 o 
  -2   0  20   172945.02   186435.97   8356.69 o 
   0   0  20    30302.98    28873.99   2138.08 o 
   2   0  20      474.58      809.30   1011.25 o 
   4   0  20     6129.15     7133.25   1385.46 o 
   6   0  20    18969.86    21577.16   7312.01 o 
   8   0  20      259.46     -483.58   1158.26 o 
  10   0  20    34130.25    34356.35   2812.99 o 
 -25   1  20    20934.73    22281.22   2258.87 o 
 -23   1  20    15644.22    16952.70   1933.07 o 
 -21   1  20     3209.75     4641.09    913.34 o 
 -19   1  20      417.16      225.61    552.95 o 
 -17   1  20    11582.93    13055.73    936.23 o 
 -15   1  20     6220.92     6072.95    561.63 o 
 -13   1  20    65896.14    62388.76   2057.91 o 
 -11   1  20   225809.30   221495.06   5534.60 o 
  -9   1  20   159063.75   151379.31   7022.63 o 
  -7   1  20      428.81      384.80    474.29 o 
  -5   1  20    19038.43    20270.71   1102.28 o 
  -3   1  20    22679.11    24786.49   1428.27 o 
  -1   1  20       50.55      -95.66    697.74 o 
   1   1  20    25552.45    28801.05   1527.74 o 
   3   1  20    48932.46    50263.87   2127.22 o 
   5   1  20    48592.05    47578.50   2124.35 o 
   7   1  20    28581.19    26667.83   2143.58 o 
   9   1  20      361.05     -212.37    918.71 o 
 -26   2  20       27.19      128.25   1269.10 o 
 -24   2  20     5146.36    11971.49   2886.06 o 
 -22   2  20     8992.57    11477.58   1199.92 o 
 -20   2  20      743.12      633.18    611.97 o 
 -18   2  20    33479.40    32376.11   1661.78 o 
 -16   2  20    57981.21    58118.53   2152.74 o 
 -14   2  20    11181.65    11407.94    803.12 o 
 -12   2  20     1933.70     1918.32    539.86 o 
 -10   2  20    23919.00    22941.00   1000.92 o 
  -8   2  20      757.26      484.31    798.53 o 
  -6   2  20    48089.59    49892.41   3390.88 o 
  -4   2  20    21141.24    23389.38   2361.78 o 
  -2   2  20     8317.86     9546.95    955.61 o 
   0   2  20     5160.66     5534.91    862.81 o 
   2   2  20       26.29     -373.81    739.56 o 
   4   2  20      119.10     -296.65    776.49 o 
   6   2  20      608.63     1329.90    854.97 o 
   8   2  20     1199.40     1481.81    922.27 o 
  10   2  20    14938.13    17553.74   1501.65 o 
 -25   3  20      409.11     1408.49   1608.79 o 
 -23   3  20    23599.40    25099.44   1377.12 o 
 -21   3  20    21618.74    21397.19   1249.93 o 
 -19   3  20      859.42      857.23    618.83 o 
 -17   3  20    18699.08    18314.90   1104.20 o 
 -15   3  20     8551.43     9549.50    832.98 o 
 -13   3  20    13828.43    13543.83    873.24 o 
 -11   3  20      875.97      906.07    507.82 o 
  -9   3  20    16547.53    17924.50    982.30 o 
  -7   3  20     3053.38     3431.37   1449.93 o 
  -5   3  20     5038.13     5516.05    717.55 o 
  -3   3  20    11465.11    10559.13   1006.33 o 
  -1   3  20    18315.38    20454.04   1991.60 o 
   1   3  20     1424.60     1793.34    787.65 o 
   3   3  20      554.29      737.33    799.55 o 
   5   3  20       66.73     -111.54    792.94 o 
   7   3  20      844.23       47.90    839.70 o 
   9   3  20     1082.59     1064.80    958.77 o 
 -24   4  20       13.27      478.56    679.72 o 
 -22   4  20    20264.76    21751.00   1316.38 o 
 -20   4  20     9008.23     9271.03    909.45 o 
 -18   4  20      537.59      823.11    613.74 o 
 -16   4  20       69.98      340.30    557.99 o 
 -14   4  20      133.21      382.94    600.08 o 
 -12   4  20    10432.52    10290.81    764.79 o 
 -10   4  20     5167.16     5173.63    637.49 o 
  -8   4  20      229.99      237.07    517.53 o 
  -6   4  20     7828.99     8918.71   1451.14 o 
  -4   4  20    35084.32    33086.11   1427.34 o 
  -2   4  20    68466.27    71989.16   4145.79 o 
   0   4  20    13222.46    14333.18   1182.27 o 
   2   4  20     3074.18     3322.94    869.40 o 
   4   4  20     8578.60     9022.20   1055.04 o 
   6   4  20     1258.83      620.36    825.32 o 
   8   4  20       82.83      943.77    909.98 o 
 -23   5  20    14003.89    13589.10   1125.63 o 
 -21   5  20       12.97     -481.18    620.50 o 
 -19   5  20     1101.32     1343.12    656.93 o 
 -17   5  20     1486.27     1193.35    643.66 o 
 -15   5  20     1075.60     1294.44    613.80 o 
 -13   5  20    12500.66    13647.53    999.12 o 
 -11   5  20    68538.81    65695.72   2396.97 o 
  -9   5  20    77715.20    77860.95   2743.58 o 
  -7   5  20     7987.26     7816.64    876.61 o 
  -5   5  20      725.68      224.84    687.94 o 
  -3   5  20     1182.76     1478.61    733.18 o 
  -1   5  20     2880.17     2849.52    965.85 o 
   1   5  20    11669.13    10310.89   1078.89 o 
   3   5  20    36017.70    34645.68   2057.66 o 
   5   5  20    35021.05    35231.86   1845.19 o 
   7   5  20     7295.84     7565.29   1049.75 o 
 -22   6  20     8034.19     8461.71    963.42 o 
 -20   6  20    10156.85    10068.55    965.36 o 
 -18   6  20    56972.50    54912.82   2181.20 o 
 -16   6  20    82647.32    79915.95   2856.82 o 
 -14   6  20    39642.04    39473.93   1971.16 o 
 -12   6  20     5341.84     6749.13    804.68 o 
 -10   6  20     9419.88     9915.82    915.46 o 
  -8   6  20     1160.12     2502.57    885.56 o 
  -6   6  20    35903.65    30519.36   1573.12 o 
  -4   6  20    70611.82    75818.22   3387.58 o 
  -2   6  20    41319.55    42865.45   3091.02 o 
   0   6  20     5909.35     5098.71   1121.41 o 
   2   6  20     1823.27     1662.06   1009.11 o 
   4   6  20     1230.24     1604.44    848.85 o 
   6   6  20      201.05     -481.94    848.58 o 
 -21   7  20    36877.22    36854.36   1777.02 o 
 -19   7  20      722.67     1480.93    726.14 o 
 -17   7  20    29693.17    27821.36   1443.34 o 
 -15   7  20    10263.38     8550.06    886.98 o 
 -13   7  20     1745.40     1257.27    672.18 o 
 -11   7  20    56449.43    50596.53   2030.28 o 
  -9   7  20   110275.20   109634.16   4305.98 o 
  -7   7  20    18352.27    19493.67   2528.46 o 
  -5   7  20     1205.11      939.00   1030.07 o 
  -3   7  20      240.14     -317.72    681.14 o 
  -1   7  20    11218.92    13433.37   1769.68 o 
   1   7  20    29372.87    29952.10   1970.10 o 
   3   7  20    27518.70    26770.65   3074.25 o 
   5   7  20    19598.20    20912.60   1700.52 o 
 -20   8  20      149.78     -547.46    743.59 o 
 -18   8  20    50953.52    50435.39   2132.82 o 
 -16   8  20    82577.68    81183.98   2958.65 o 
 -14   8  20    23314.58    22465.71   1314.59 o 
 -12   8  20      207.55        5.39    624.52 o 
 -10   8  20     7094.45     7302.29   1046.43 o 
  -8   8  20     2914.57     4608.30   1361.54 o 
  -6   8  20    16767.29    18505.93   5280.26 o 
  -4   8  20    49496.38    47854.52   2129.89 o 
  -2   8  20    11358.36    10998.08   1637.61 o 
   0   8  20       49.54      585.07    909.63 o 
   2   8  20      168.71     -164.63    967.10 o 
   4   8  20      215.61       31.38    974.59 o 
 -17   9  20     8731.85     8702.77    985.88 o 
 -15   9  20     7277.36     6229.60    891.59 o 
 -13   9  20     5959.93     5009.97    826.42 o 
 -11   9  20    21758.42    21465.42   1829.91 o 
  -9   9  20    24188.40    26301.66   2625.09 o 
  -7   9  20      570.48     1653.19   1970.56 o 
  -5   9  20     6408.38     5072.22   1196.06 o 
  -3   9  20     3028.61     2289.77   1471.11 o 
  -1   9  20     2079.11      452.01   3094.58 o 
   1   9  20     4523.90     5900.23   2196.97 o 
 -14  10  20       64.95      -36.40    691.60 o 
 -12  10  20    16459.57    15523.88   1214.19 o 
 -10  10  20    11986.06    15903.12   2912.32 o 
  -8  10  20      135.49      286.94    878.39 o 
  -6  10  20     6023.69     6496.24   1243.23 o 
  -2  10  20       16.76     -641.10   1550.49 o 
  -9  11  20     3901.48     7646.67   3459.46 o 
  -7  11  20    21404.13    27776.44   4370.79 o 
 -25   1  21       42.61      -35.81   1732.19 o 
 -23   1  21    14778.86    15337.39   1912.37 o 
 -21   1  21    22260.74    23096.28   1637.71 o 
 -19   1  21    33694.68    32119.67   1479.91 o 
 -17   1  21    13062.88    14373.99   1022.27 o 
 -15   1  21     1600.39     1213.79    537.25 o 
 -13   1  21     6728.31     6315.66    597.88 o 
 -11   1  21     3903.84     4514.85    975.39 o 
  -9   1  21     6668.82     6849.09    700.99 o 
  -7   1  21    10403.14    11616.99    956.30 o 
  -5   1  21       64.41      664.39    769.90 o 
  -3   1  21      121.22       48.83    707.62 o 
  -1   1  21     1776.75     2270.14    788.13 o 
   1   1  21     2539.24     2267.81    794.19 o 
   3   1  21     6784.73     7426.92   1077.60 o 
   5   1  21    21117.96    22567.07   1506.71 o 
   7   1  21     9274.55     9190.39   1148.01 o 
 -24   2  21       93.67       93.01   1271.89 o 
 -22   2  21    18941.31    19933.16   1680.50 o 
 -20   2  21    18445.51    18505.23   1157.54 o 
 -18   2  21     5081.23     4770.34    817.12 o 
 -16   2  21    33952.21    35716.78   1573.83 o 
 -14   2  21   150622.84   151119.44   4289.52 o 
 -12   2  21    70544.39    70244.20   2241.23 o 
 -10   2  21      764.35      708.29    649.46 o 
  -8   2  21      563.69     1082.16    847.65 o 
  -6   2  21     1604.55     1213.06    585.15 o 
  -4   2  21    29988.13    32063.83   1619.74 o 
  -2   2  21    30654.20    32597.10   1652.90 o 
   0   2  21    35350.29    36746.37   1761.00 o 
   2   2  21    10205.86    10363.62   1040.27 o 
   4   2  21     2184.02     1447.61    831.62 o 
   6   2  21    10243.25     8473.20   1062.62 o 
   8   2  21     1388.50      155.27    880.48 o 
 -25   3  21       66.39      372.34   1332.43 o 
 -23   3  21    42431.48    47327.89   2439.62 o 
 -21   3  21    96128.52    95372.81   3320.03 o 
 -19   3  21    52063.34    51883.27   2069.39 o 
 -17   3  21     5745.90     6418.43    778.53 o 
 -15   3  21    20244.92    19119.72   1144.31 o 
 -13   3  21    25692.75    25919.35   1167.65 o 
 -11   3  21    28897.27    27739.10   1412.45 o 
  -9   3  21   131805.28   128471.77   3761.89 o 
  -7   3  21    85559.23    85391.95   2813.31 o 
  -5   3  21    16544.48    16772.48   1024.23 o 
  -3   3  21     1306.98      -17.37    726.60 o 
  -1   3  21      539.11      110.44    738.59 o 
   1   3  21      784.51      629.37    787.83 o 
   3   3  21    11592.54    11563.15   1320.36 o 
   5   3  21    44935.21    45024.56   2083.92 o 
   7   3  21    48860.65    49343.29   2918.19 o 
 -24   4  21     1950.35     2998.29    797.48 o 
 -22   4  21     8721.17     8737.01    935.14 o 
 -20   4  21    10817.46    10841.08    980.25 o 
 -18   4  21    11942.36    11128.65    949.30 o 
 -16   4  21    91716.94    92450.66   3182.12 o 
 -14   4  21   147001.05   136182.34   4390.77 o 
 -12   4  21    26497.20    26014.39   1320.65 o 
 -10   4  21     6783.01     6983.29    864.61 o 
  -8   4  21    20271.68    17137.69   1190.80 o 
  -6   4  21      175.48     -632.20    632.20 o 
  -4   4  21    30698.78    31018.16   1965.43 o 
  -2   4  21    72092.59    73790.41   3596.88 o 
   0   4  21    56380.50    56647.20   2387.06 o 
   2   4  21    49974.91    48576.81   2122.24 o 
   4   4  21     4212.58     4915.71    955.04 o 
   6   4  21     6168.88     5792.26   1032.58 o 
 -23   5  21     3793.96     3441.86    836.07 o 
 -21   5  21    33177.96    33788.92   1648.08 o 
 -19   5  21    10172.01    10146.90    967.87 o 
 -17   5  21     9035.56     9242.45    894.92 o 
 -15   5  21    34780.26    33198.97   2098.14 o 
 -13   5  21     1222.33     1460.39    649.48 o 
 -11   5  21    40387.56    37341.15   1939.13 o 
  -9   5  21   112678.65   110173.55   3678.05 o 
  -7   5  21    97828.72    94935.13   3433.03 o 
  -5   5  21    20567.45    19280.74   1262.65 o 
  -3   5  21      440.53      160.18    924.78 o 
  -1   5  21     3104.19     2076.27   1032.07 o 
   1   5  21     8368.17     6144.97   1155.59 o 
   3   5  21     2874.72     2240.21    895.99 o 
   5   5  21     4635.85     4516.08    979.14 o 
 -22   6  21       15.68      576.39    751.62 o 
 -20   6  21     1972.55     2117.37    754.62 o 
 -18   6  21     4156.03     4683.67    835.50 o 
 -16   6  21    47905.54    50247.15   2343.23 o 
 -14   6  21    18609.97    18491.70   1360.87 o 
 -12   6  21     1570.95     2707.98    722.88 o 
 -10   6  21    13443.40    16384.48   2030.13 o 
  -8   6  21    10762.92     9501.03   1179.36 o 
  -6   6  21     2129.24     1945.17    767.17 o 
  -4   6  21     2387.37     1590.37    709.52 o 
  -2   6  21     3917.23     3827.86   1097.88 o 
   0   6  21     3434.84     3518.75   1088.06 o 
   2   6  21    17115.90    14719.33   1464.99 o 
   4   6  21     7458.66     7856.60   1225.10 o 
 -21   7  21      942.72     1303.03    781.54 o 
 -19   7  21     2575.07     1679.95    741.60 o 
 -17   7  21     1974.19     2582.81    752.06 o 
 -15   7  21     5053.43     6555.74    856.69 o 
 -13   7  21       55.07     -228.13    632.00 o 
 -11   7  21     1442.40     1742.12    709.89 o 
  -9   7  21     1387.34     2374.23    821.26 o 
  -7   7  21     4431.07     5062.92    798.00 o 
  -5   7  21     5267.08     4523.81    869.18 o 
  -3   7  21      452.21      454.52    725.03 o 
  -1   7  21     1344.85     1644.82   1041.32 o 
   1   7  21      640.63      767.12    967.43 o 
   3   7  21     6669.82     5955.63   1183.79 o 
 -18   8  21    20783.96    21713.56   1370.39 o 
 -16   8  21    19254.16    18597.50   1268.03 o 
 -14   8  21    16882.75    17571.66   1228.20 o 
 -12   8  21    11156.19    11367.09   1007.25 o 
 -10   8  21       87.20     1032.74    813.81 o 
  -8   8  21    11811.71    15195.18   2480.92 o 
  -6   8  21     8929.91    12791.92   5188.89 o 
  -4   8  21     4449.76     4345.64   1023.98 o 
  -2   8  21    35620.55    37347.84   3417.91 o 
   0   8  21    38640.46    37401.31   2195.39 o 
   2   8  21    13188.34    15162.63   1514.72 o 
 -17   9  21     2413.97     1050.61    767.66 o 
 -15   9  21     5525.59     4853.44    864.15 o 
 -13   9  21       53.58      686.27    726.96 o 
 -11   9  21    15920.75    15807.54   1351.61 o 
  -9   9  21    67496.00    63522.85   3355.58 o 
  -7   9  21   126011.50   131964.98   9462.51 o 
  -5   9  21    44837.39    53858.96   5932.46 o 
  -3   9  21      223.60     -616.01   1809.90 o 
  -1   9  21    11873.80    11478.70   2893.54 o 
 -12  10  21    13983.67    17152.33   2013.31 o 
 -10  10  21      228.33     1100.37    978.86 o 
  -8  10  21     7105.63    10659.25   3630.96 o 
  -6  10  21     6754.24     6986.53   1334.57 o 
  -4  10  21    12857.84     9959.06   1543.61 o 
 -24   0  22    19259.75    17619.54   2862.36 o 
 -22   0  22     1780.47      189.11   1336.07 o 
 -20   0  22    33761.09    30063.76   3195.82 o 
 -18   0  22    10589.93    10485.46   1310.86 o 
 -16   0  22    19900.13    20709.44   1558.84 o 
 -14   0  22   169951.02   164485.95   5991.74 o 
 -12   0  22   263614.00   241677.86   8515.65 o 
 -10   0  22    62438.73    60406.35   4697.03 o 
  -8   0  22    12783.30    12974.00   1158.95 o 
  -6   0  22     7815.13     9503.62   1525.52 o 
  -4   0  22     9998.07     9789.30   1562.66 o 
  -2   0  22     3295.82     1771.69   1109.24 o 
   0   0  22    12741.84    13491.19   1692.87 o 
   2   0  22    85220.82    86478.93   4877.65 o 
   4   0  22    75098.40    75058.40   4160.94 o 
   6   0  22    11868.13    10817.92   1963.26 o 
 -25   1  22     9000.42     8211.38   1665.95 o 
 -23   1  22      797.48      347.64   1132.52 o 
 -21   1  22    50996.96    59419.45   7214.60 o 
 -19   1  22    81842.60    81160.86   2861.63 o 
 -17   1  22    29945.16    29519.43   1422.23 o 
 -15   1  22      839.59      951.15    547.94 o 
 -13   1  22    35584.93    36966.20   1472.50 o 
 -11   1  22    14896.43    17278.81   1433.59 o 
  -9   1  22    29685.09    27653.41   1433.55 o 
  -7   1  22    59673.22    66314.64   4538.80 o 
  -5   1  22    51473.62    52001.77   2197.65 o 
  -3   1  22    74477.63    76171.75   2826.08 o 
  -1   1  22    31821.78    32819.38   1668.73 o 
   1   1  22      450.48     1830.82    772.68 o 
   3   1  22    23115.67    23999.04   2645.40 o 
   5   1  22     5677.07     6420.77   1011.68 o 
   7   1  22    17103.96    17443.07   1467.92 o 
 -24   2  22    24126.42    24648.65   2322.26 o 
 -22   2  22     4215.85    10801.07   3918.90 o 
 -20   2  22     9686.12    11489.63   1237.79 o 
 -18   2  22    14530.59    13323.91   1155.57 o 
 -16   2  22     2379.17     1488.54    776.67 o 
 -14   2  22    24887.84    25098.81   1166.66 o 
 -12   2  22    36432.61    36912.74   1637.21 o 
 -10   2  22     9134.28    10792.13    953.99 o 
  -8   2  22      632.92      232.01    635.04 o 
  -6   2  22       56.41     -270.45    773.71 o 
  -4   2  22      979.28     1072.24    787.23 o 
  -2   2  22      622.62      721.10    755.90 o 
   0   2  22     8781.50    10057.78   1013.48 o 
   2   2  22    24392.53    24718.38   1492.96 o 
   4   2  22    20408.33    18937.42   1382.26 o 
   6   2  22      377.80     -161.78    870.29 o 
 -23   3  22    13695.05    18134.68   1836.04 o 
 -21   3  22      773.22      911.52    685.25 o 
 -19   3  22    13150.15    12549.26   1074.98 o 
 -17   3  22     9910.09     8195.20    848.35 o 
 -15   3  22       16.22     -575.80    593.01 o 
 -13   3  22      775.10      710.10    567.52 o 
 -11   3  22    10168.70    10069.00    792.60 o 
  -9   3  22      523.34      146.32    636.92 o 
  -7   3  22      364.11      207.76    651.09 o 
  -5   3  22      350.71      797.29    759.34 o 
  -3   3  22     1183.64     1615.03    803.01 o 
  -1   3  22     2641.16     2258.87    806.22 o 
   1   3  22      601.46      216.59    761.72 o 
   3   3  22     1041.93     1326.12    838.96 o 
   5   3  22       14.67       52.08    845.20 o 
 -24   4  22       57.57      -86.33   1858.63 o 
 -22   4  22     7796.39     8119.22    911.13 o 
 -20   4  22     3332.72     4124.29    792.55 o 
 -18   4  22     1484.28     1050.77    698.64 o 
 -16   4  22     5046.06     5478.24    797.32 o 
 -14   4  22    18061.93    16443.03   1126.80 o 
 -12   4  22    58421.05    58171.29   2239.05 o 
 -10   4  22    21047.01    23436.02   3906.32 o 
  -8   4  22     2211.98     1564.81    936.15 o 
  -6   4  22     9458.39    10628.24   1009.81 o 
  -4   4  22     4714.24     4528.26   1214.62 o 
  -2   4  22      116.63       14.47    775.53 o 
   0   4  22      276.71      456.50    763.63 o 
   2   4  22     9181.24    10364.70   1087.69 o 
   4   4  22     6718.69     8478.70   1063.97 o 
   6   4  22     1747.77     1343.10    951.10 o 
 -23   5  22      855.40      941.49    765.76 o 
 -21   5  22    18038.51    19969.55   1331.75 o 
 -19   5  22    31898.56    28725.21   1515.92 o 
 -17   5  22    12746.02    12370.26   1047.20 o 
 -15   5  22      470.95      720.31    659.43 o 
 -13   5  22     6787.41     6889.54    826.14 o 
 -11   5  22     9098.28    10636.81    941.21 o 
  -9   5  22     4908.75     4812.96    977.47 o 
  -7   5  22    58908.97    53726.20   2291.34 o 
  -5   5  22    54589.71    55164.62   2275.89 o 
  -3   5  22    24651.62    25061.26   2232.21 o 
  -1   5  22      937.84     1180.11    970.50 o 
   1   5  22      194.35      336.58    963.92 o 
   3   5  22     3308.28     3045.80    921.18 o 
   5   5  22      141.88      -58.84    867.99 o 
 -22   6  22    10249.12    10790.45   1083.21 o 
 -20   6  22     4768.47     4511.57    851.41 o 
 -18   6  22    15728.23    14481.47   1116.42 o 
 -16   6  22      522.81      161.21    663.49 o 
 -14   6  22    29898.41    30588.32   1775.83 o 
 -12   6  22    60943.64    58198.39   2279.72 o 
 -10   6  22    29604.69    32683.30   3319.00 o 
  -8   6  22     3250.93     4168.84    791.38 o 
  -6   6  22     1952.86     1510.65   1028.01 o 
  -4   6  22      144.01      740.25    971.72 o 
  -2   6  22     9222.83    10188.68   2114.12 o 
   0   6  22    35446.11    33218.16   3524.71 o 
   2   6  22    41033.43    39077.86   2305.47 o 
   4   6  22    26988.17    26284.38   1889.39 o 
 -19   7  22    78901.30    75779.56   2843.05 o 
 -17   7  22    80764.08    80839.63   2986.47 o 
 -15   7  22     7757.25     8117.43    951.97 o 
 -13   7  22     1250.52     1666.77    728.00 o 
 -11   7  22      466.65      439.70    781.66 o 
  -9   7  22    11807.02    12749.23   1800.19 o 
  -7   7  22    32226.49    27075.15   3431.66 o 
  -5   7  22    32224.51    29992.08   1679.87 o 
  -3   7  22    12449.13    12099.66   1461.05 o 
  -1   7  22      287.55      174.45    986.97 o 
   1   7  22     3676.86     3669.89   1186.54 o 
 -18   8  22    23088.15    22058.74   1398.01 o 
 -16   8  22      680.33     1076.78    754.07 o 
 -14   8  22    23923.42    21617.76   1406.63 o 
 -12   8  22    27204.72    25570.65   1969.23 o 
 -10   8  22     8574.18     8994.79   1506.62 o 
  -8   8  22     3456.45     5660.19   1639.63 o 
  -6   8  22     1655.89     2981.17   1028.93 o 
  -4   8  22       86.07     -765.16   1489.56 o 
  -2   8  22     4175.71      810.06   2417.53 o 
   0   8  22    20805.81    21857.49   3176.39 o 
 -15   9  22      424.52      496.28    770.63 o 
 -13   9  22     8474.76     8677.12   1227.34 o 
 -11   9  22      470.40     1681.30    893.45 o 
  -9   9  22     2290.21     3757.60   1461.70 o 
  -7   9  22     4446.74    11846.28   6209.57 o 
  -5   9  22     6035.48    10961.67   5431.37 o 
  -3   9  22     8325.74     8263.84   2248.89 o 
 -23   1  23     8804.88     7974.30   1531.51 o 
 -21   1  23     1549.89     1223.57   1057.24 o 
 -19   1  23       63.71     -184.53    728.57 o 
 -17   1  23     2734.28     2943.12    671.01 o 
 -15   1  23    12361.87    11002.88    854.52 o 
 -13   1  23     6167.00     7211.13    881.77 o 
 -11   1  23     2114.82     2157.85    635.63 o 
  -9   1  23     3586.80     1994.78   2655.39 o 
  -7   1  23     5806.21     7240.47   1010.76 o 
  -5   1  23     4824.76     5994.11    947.29 o 
  -3   1  23    12160.03    13538.94   1153.19 o 
  -1   1  23     6259.28     6291.02    917.87 o 
   1   1  23     1298.29     1047.08    797.77 o 
   3   1  23     4805.69     5599.42    972.02 o 
   5   1  23     6543.18     9098.53   1112.80 o 
 -24   2  23    49400.18    50705.11   3324.25 o 
 -22   2  23    57276.87    65003.61   3183.59 o 
 -20   2  23    11659.89    15368.17   1703.47 o 
 -18   2  23     1539.12     2313.55    692.23 o 
 -16   2  23      200.20      511.13    748.97 o 
 -14   2  23      273.80       34.28    633.47 o 
 -12   2  23    16285.51    17308.22   1687.47 o 
 -10   2  23    28119.17    27518.79   1459.21 o 
  -8   2  23    15215.21    15506.33   1100.67 o 
  -6   2  23     1962.53     1494.83    854.93 o 
  -4   2  23     3137.41     2525.17    856.47 o 
  -2   2  23      476.05       48.52    775.99 o 
   0   2  23      160.59     -118.26    761.90 o 
   2   2  23    26620.88    25817.65   1897.96 o 
   4   2  23    70328.07    69549.13   2769.61 o 
 -23   3  23    25377.90    28236.82   3717.34 o 
 -21   3  23     3384.36     3445.61    801.26 o 
 -19   3  23    21162.53    21333.02   1627.91 o 
 -17   3  23    68199.95    63739.92   2409.04 o 
 -15   3  23    49135.64    49667.01   1998.23 o 
 -13   3  23    14639.39    14249.32    946.02 o 
 -11   3  23     1351.97     1907.55    577.75 o 
  -9   3  23      784.72      -33.14    825.85 o 
  -7   3  23     8315.56     6188.15   1182.43 o 
  -5   3  23    28921.92    30138.75   2452.72 o 
  -3   3  23    41604.54    45380.69   3250.01 o 
  -1   3  23    91279.55    94327.90   3749.09 o 
   1   3  23    23662.71    24557.29   1512.32 o 
   3   3  23     9277.50     9360.80   1081.06 o 
   5   3  23    22027.86    21248.23   1502.51 o 
 -22   4  23    54497.00    57201.92   2326.80 o 
 -20   4  23     4671.06     4449.87    800.58 o 
 -18   4  23    17352.43    16648.19   1195.60 o 
 -16   4  23    17956.43    16635.13   1171.80 o 
 -14   4  23     4683.97     3711.98    721.29 o 
 -12   4  23    31660.35    33505.49   1953.24 o 
 -10   4  23    86644.58    86883.57   3782.60 o 
  -8   4  23    77026.73    74606.77   2889.76 o 
  -6   4  23    29197.63    31653.40   2482.81 o 
  -4   4  23     2578.60     2742.55   1041.77 o 
  -2   4  23     4834.77     5419.88   1106.19 o 
   0   4  23     7610.39     5287.27    950.03 o 
   2   4  23     5898.64     6015.34   1004.56 o 
   4   4  23    52785.60    50788.43   2278.22 o 
 -21   5  23       64.61      253.94    715.55 o 
 -19   5  23    41909.55    40440.55   1839.60 o 
 -17   5  23   109146.27   106036.58   4170.68 o 
 -15   5  23    26454.24    25881.42   1385.50 o 
 -13   5  23     2291.69     1983.39    709.74 o 
 -11   5  23     3827.51     5958.60   1716.47 o 
  -9   5  23     3425.42     3989.71   1068.07 o 
  -7   5  23     6744.36     8191.59   1497.87 o 
  -5   5  23      249.88      655.81   1272.60 o 
  -3   5  23    24047.97    23943.75   2091.45 o 
  -1   5  23    74584.79    73289.33   3333.83 o 
   1   5  23    31180.28    32107.25   2261.95 o 
   3   5  23       68.12      363.80   1019.61 o 
 -20   6  23        1.62     -424.34    703.98 o 
 -18   6  23    12762.10    12805.44   1093.79 o 
 -16   6  23    11697.01    11674.72   1190.35 o 
 -14   6  23     1469.76     1404.56    701.34 o 
 -12   6  23    15160.88    15300.39   1740.61 o 
 -10   6  23     6901.95     8330.31   2181.86 o 
  -8   6  23    14052.35    13584.02   1146.15 o 
  -6   6  23    14162.57    13234.39   1866.59 o 
  -4   6  23      108.70      920.28   1580.48 o 
  -2   6  23     7358.90     6074.19   1214.00 o 
   0   6  23    10074.69     8991.38   1327.49 o 
   2   6  23      456.95     1155.27   1034.46 o 
 -19   7  23      366.48      972.48    737.33 o 
 -17   7  23       71.99      350.33    753.06 o 
 -15   7  23     1881.53     3135.98    794.11 o 
 -13   7  23     5344.64     5956.39   1013.94 o 
 -11   7  23      166.24        9.98    725.61 o 
  -9   7  23     3777.92     4179.77   1420.63 o 
  -7   7  23     1077.75     2263.95    940.27 o 
  -5   7  23     9313.50     7889.18   3698.71 o 
  -3   7  23     1145.58      613.18   1069.78 o 
  -1   7  23       12.82      295.15   1062.43 o 
 -16   8  23     4143.29     4237.15    889.49 o 
 -14   8  23      635.87      481.86    814.39 o 
 -12   8  23    16931.66    17245.54   1476.28 o 
 -10   8  23    45213.95    42727.46   3186.03 o 
  -8   8  23    35400.85    37685.10   3241.21 o 
  -6   8  23     6566.20     9318.14   1943.21 o 
  -4   8  23       62.79    -2428.15   4458.90 o 
  -2   8  23      213.79    -2553.81   4657.84 o 
 -11   9  23     4334.28     6442.89   1859.10 o 
  -9   9  23     6818.76     6551.65   2331.79 o 
  -7   9  23      213.43      389.38   1042.71 o 
 -22   0  24   116426.26   111755.24   7875.41 o 
 -20   0  24    63007.01    57782.13   4679.59 o 
 -18   0  24     3033.87     3157.77   1446.85 o 
 -16   0  24    10941.49    11271.04   1394.25 o 
 -14   0  24    20072.27    29288.24   4592.88 o 
 -12   0  24     9545.70     8908.18   1221.37 o 
 -10   0  24     4218.23      223.44   2502.05 o 
  -8   0  24    58391.67    65119.32  11104.25 o 
  -6   0  24   141789.14   149292.64   7017.49 o 
  -4   0  24    87532.91    91170.80   4677.02 o 
  -2   0  24    10451.35    10504.57   1458.49 o 
   0   0  24    12701.71    11897.84   2875.23 o 
   2   0  24    21136.91    19656.91   2265.94 o 
   4   0  24     4700.59     5444.72   1420.50 o 
 -23   1  24     9001.12     8618.10   1572.17 o 
 -21   1  24    25758.82    23883.34   2042.87 o 
 -19   1  24      100.27     -312.63    727.29 o 
 -17   1  24    25002.07    28651.10   3092.96 o 
 -15   1  24    68009.29    70473.34   2319.24 o 
 -13   1  24    80675.19    79309.36   2538.00 o 
 -11   1  24    50101.10    61103.48   4234.37 o 
  -9   1  24     5299.10     -344.52   5566.98 o 
  -7   1  24    12483.04    13574.49   1217.67 o 
  -5   1  24    26412.12    27315.85   1577.03 o 
  -3   1  24       30.38      612.56    795.65 o 
  -1   1  24    47532.66    48627.46   2121.44 o 
   1   1  24    82059.09    83116.77   3103.13 o 
   3   1  24    24820.36    22931.40   1485.99 o 
 -22   2  24    16645.81    15344.19   1789.89 o 
 -20   2  24    24719.33    23264.72   1606.76 o 
 -18   2  24     3207.96     7351.84   2262.81 o 
 -16   2  24      198.85     1413.34    648.53 o 
 -14   2  24      127.07      315.38    564.52 o 
 -12   2  24      842.61      682.13    604.67 o 
 -10   2  24     1644.95     1843.97    726.83 o 
  -8   2  24     9527.85     7092.90   2393.32 o 
  -6   2  24    32352.68    34875.63   1811.75 o 
  -4   2  24    28353.46    31424.66   1668.43 o 
  -2   2  24      533.95     -122.60    752.94 o 
   0   2  24    14642.91    14685.94   1229.05 o 
   2   2  24     6837.76     7938.72   1068.91 o 
 -21   3  24      463.95     4948.39   3706.76 o 
 -19   3  24      346.53      301.67    653.12 o 
 -17   3  24      349.08      843.45    681.20 o 
 -15   3  24     1616.32     3116.93    745.64 o 
 -13   3  24     4912.39     6016.79   1042.24 o 
 -11   3  24     1085.21     5237.85   4173.91 o 
  -9   3  24     2760.31     3796.74   1919.08 o 
  -7   3  24     3608.64     1379.07   3973.77 o 
  -5   3  24      572.20     -118.34    949.55 o 
  -3   3  24     4760.33     5407.67    964.91 o 
  -1   3  24    13109.70    14817.24   1669.12 o 
   1   3  24     3295.75     3649.03    941.09 o 
   3   3  24      167.39     -508.30    845.78 o 
 -22   4  24    18003.61    19045.97   1507.41 o 
 -20   4  24    10400.83    12145.98   1094.17 o 
 -18   4  24        1.44      247.24    663.17 o 
 -16   4  24     3546.40     2353.84    725.92 o 
 -14   4  24    10847.88    10627.57    967.63 o 
 -12   4  24     6685.26     6760.63   1060.59 o 
 -10   4  24     1762.32     6814.76   4799.68 o 
  -8   4  24    24900.32    25759.16   1904.56 o 
  -6   4  24    20748.10    21731.13   1798.02 o 
  -4   4  24     4702.24     5738.05   1134.32 o 
  -2   4  24     3206.98     3324.37   1068.90 o 
   0   4  24     2763.22     3172.94   1102.15 o 
   2   4  24      112.12     -464.43    825.64 o 
 -21   5  24    10365.13    10648.98   1237.39 o 
 -19   5  24     1222.18      857.91    737.70 o 
 -17   5  24    13844.52    15835.02   1174.06 o 
 -15   5  24    39711.93    38365.57   1773.93 o 
 -13   5  24    40260.79    37818.85   2061.91 o 
 -11   5  24    19164.76    22583.27   2516.92 o 
  -9   5  24       22.49     1011.51    940.47 o 
  -7   5  24     4291.28     2795.10   2219.46 o 
  -5   5  24     2403.38     3000.50   1034.64 o 
  -3   5  24     2539.46     1724.56   1071.98 o 
  -1   5  24    17941.36    18525.08   1663.52 o 
   1   5  24    28948.81    30741.72   2047.83 o 
 -18   6  24    17791.65    19364.68   1474.01 o 
 -16   6  24      579.28      102.27    727.95 o 
 -14   6  24     1027.67     1145.05    872.22 o 
 -12   6  24      600.43      573.31   1198.90 o 
 -10   6  24    10440.60    12514.56   5268.84 o 
  -8   6  24    30255.14    30791.17   1682.66 o 
  -6   6  24    47008.50    45258.64   2644.91 o 
  -4   6  24    16665.65    18969.63   1746.68 o 
  -2   6  24      101.90      483.29   1081.33 o 
 -17   7  24     3404.83     3657.31    871.33 o 
 -15   7  24    25403.89    25346.83   1801.34 o 
 -13   7  24    20581.76    21296.04   1787.83 o 
 -11   7  24     6962.64     8118.42   1151.53 o 
  -9   7  24     2154.23     3268.17   1281.46 o 
  -7   7  24      264.70      551.23   1647.79 o 
  -5   7  24      222.85    -1364.26   3791.15 o 
  -3   7  24    10042.42     6780.12   2546.96 o 
 -12   8  24     2175.07     2598.42   1018.89 o 
 -10   8  24    10054.78    10463.03   2883.93 o 
  -8   8  24     9878.07    10075.12   3134.32 o 
  -6   8  24    25492.95    27054.53   9166.72 o 
 -21   1  25     2110.18     2626.51   1159.85 o 
 -19   1  25       42.04     -734.42    866.30 o 
 -17   1  25     1357.35     1596.79   1564.34 o 
 -15   1  25     1147.42      114.80    616.35 o 
 -13   1  25     2352.83     2340.59    673.39 o 
 -11   1  25     8276.83     8424.45   1371.05 o 
  -9   1  25     3364.50      238.76   4709.35 o 
  -7   1  25       30.94      308.96    826.73 o 
  -5   1  25     4509.99     5545.13    940.26 o 
  -3   1  25     1190.02     1124.84    804.84 o 
  -1   1  25     4840.96     5355.95    922.81 o 
   1   1  25    23191.83    23182.41   1528.13 o 
 -22   2  25        9.15      839.41   1029.30 o 
 -20   2  25    13022.19    11466.32   1206.57 o 
 -18   2  25     6879.29     7085.97   1022.00 o 
 -16   2  25     2931.64     2533.75    820.39 o 
 -14   2  25    10806.79    13059.61    991.07 o 
 -12   2  25     5318.68     6501.96   1043.23 o 
 -10   2  25      478.24      -91.60    970.98 o 
  -8   2  25    11542.49     9331.29   3040.20 o 
  -6   2  25    52325.91    60241.60   3206.33 o 
  -4   2  25    57695.73    58927.69   2423.48 o 
  -2   2  25    27109.73    25785.10   1548.66 o 
   0   2  25      598.28      735.19    814.59 o 
 -21   3  25      900.25     1234.75    874.32 o 
 -19   3  25     3117.27     6668.65   2891.72 o 
 -17   3  25      686.50     2462.00   1370.33 o 
 -15   3  25     8240.34     8375.68   1244.63 o 
 -13   3  25    23273.69    24232.03   2807.69 o 
 -11   3  25    59391.11    61711.19   4003.96 o 
  -9   3  25    62040.97    58535.46   3004.53 o 
  -7   3  25     4544.13     4407.00   2018.30 o 
  -5   3  25    10313.57    10799.18   1430.53 o 
  -3   3  25     6568.57     6945.69   1164.09 o 
  -1   3  25     6364.55     5616.58    973.12 o 
   1   3  25    62584.40    63073.13   2576.83 o 
 -20   4  25    38802.17    41144.72   3622.44 o 
 -18   4  25    56311.44    52298.60   2165.14 o 
 -16   4  25    31545.02    35384.80   1705.49 o 
 -14   4  25     7321.47     8122.37   1586.89 o 
 -12   4  25      553.69     2095.93   1264.95 o 
 -10   4  25    12664.96    13444.78   1227.43 o 
  -8   4  25     1234.73       56.44   2296.33 o 
  -6   4  25    28372.80    24205.50   1929.93 o 
  -4   4  25    97528.98   100279.72   5899.15 o 
  -2   4  25    55298.98    59116.88   2893.81 o 
   0   4  25      826.14      811.46   1005.52 o 
 -19   5  25     8847.59     9125.92   1557.63 o 
 -17   5  25     7740.62     8238.68    964.45 o 
 -15   5  25      191.61      285.48    712.16 o 
 -13   5  25    18480.95    17656.67   1579.53 o 
 -11   5  25    42698.58    43608.64   5060.94 o 
  -9   5  25    53985.47    54286.32   6128.67 o 
  -7   5  25    24278.25    23902.12   3185.13 o 
  -5   5  25     1981.46     1803.93   1084.01 o 
  -3   5  25    19813.85    20085.11   1752.44 o 
  -1   5  25      397.31       16.62   1051.91 o 
 -16   6  25    11809.43    10604.24   1317.06 o 
 -14   6  25      945.45     2809.77   1871.81 o 
 -12   6  25     2909.05     5194.22   1832.80 o 
 -10   6  25    10992.31    13932.95   1554.64 o 
  -8   6  25     7352.72     9455.55   4709.25 o 
  -6   6  25      160.41     -641.19   2352.63 o 
  -4   6  25    20441.47    19499.09   1851.31 o 
 -13   7  25     3831.84     5121.21   2416.36 o 
 -11   7  25     1256.54     2805.65   3024.47 o 
  -9   7  25        2.72     -876.09    940.24 o 
  -7   7  25     1078.65     1680.98   1507.32 o 
 -20   0  26       73.99     2328.61   1506.15 o 
 -18   0  26    20432.60    15604.24   2136.14 o 
 -16   0  26    66021.13    64415.99   3489.97 o 
 -14   0  26   113382.70   116376.05   5533.38 o 
 -12   0  26    69229.10    71760.49   5512.12 o 
 -10   0  26      160.40    -3427.57   7914.58 o 
  -8   0  26    32178.99    36292.95   2793.52 o 
  -6   0  26    10889.62    10428.94   1576.28 o 
  -4   0  26    23297.56    27813.80   2248.31 o 
  -2   0  26    58600.90    61990.55   3605.51 o 
   0   0  26    30914.73    31475.70   2466.22 o 
 -21   1  26    35831.92    40480.44   2685.47 o 
 -19   1  26     4200.04     5173.93   1183.81 o 
 -17   1  26     1240.58     1771.86    812.78 o 
 -15   1  26     7501.11     7953.89    876.98 o 
 -13   1  26     9359.75    10248.50   1109.71 o 
  -9   1  26    81607.70    79973.59   3741.10 o 
  -7   1  26   116155.56   123915.52   4281.96 o 
  -5   1  26    19507.02    20839.78   1460.21 o 
  -3   1  26     4013.59     4083.35    901.35 o 
  -1   1  26     3887.53     4049.21    935.02 o 
 -20   2  26       91.37      364.64    785.40 o 
 -18   2  26     3476.47     4046.89   1163.68 o 
 -16   2  26    13473.34    13525.83   1205.11 o 
 -14   2  26    20483.93    23978.46   2794.40 o 
 -12   2  26    12286.48    11289.55   1529.54 o 
 -10   2  26      206.48      -10.64    992.79 o 
  -8   2  26     8529.00     5929.46   4412.50 o 
  -6   2  26      111.29     -892.44    892.44 o 
  -4   2  26    17018.70    18217.69   1406.18 o 
  -2   2  26    35316.77    38211.72   1870.27 o 
 -19   3  26     3818.72     3628.41    925.69 o 
 -17   3  26     5043.26     9630.68   3381.28 o 
 -15   3  26     2028.68     1602.51    810.84 o 
 -13   3  26     2185.18     8814.99   4987.64 o 
  -9   3  26     1820.88      372.31   2636.49 o 
  -7   3  26     1527.85     -912.61   4073.99 o 
  -5   3  26      942.05      779.88    983.51 o 
  -3   3  26    13747.16    12907.17   1417.15 o 
 -18   4  26    11696.07    16878.34   2758.62 o 
 -16   4  26    17611.13    19581.77   1617.03 o 
 -14   4  26    13721.47    16056.09   1424.23 o 
 -12   4  26    10793.63    16559.60   6219.36 o 
 -10   4  26      124.61     -888.73   1011.77 o 
  -8   4  26      746.60     -109.89   1613.82 o 
  -6   4  26     2207.51      925.84   4673.23 o 
  -4   4  26      312.15     -323.22    978.47 o 
 -17   5  26     3412.24     4253.33    998.63 o 
 -15   5  26      711.35     2224.74   1274.21 o 
 -13   5  26      401.99     2341.42   1270.33 o 
 -11   5  26     7234.11     6713.10   1226.93 o 
  -9   5  26    29103.38    33363.55   5962.25 o 
  -7   5  26    25917.53    25583.64   3046.88 o 
  -5   5  26     7238.28     5911.66   3763.66 o 
 -14   6  26    21658.73    26008.03   4749.70 o 
 -12   6  26     3871.86     6486.75   1167.61 o 
 -10   6  26       78.94     1190.45   1006.63 o 
  -8   6  26     1445.68     3515.13   4775.83 o 
 -19   1  27     1267.31     1400.30   1011.21 o 
 -17   1  27      681.58      456.62    799.20 o 
 -15   1  27      191.01     -496.66    814.51 o 
  -9   1  27    11469.33    11272.97   3717.18 o 
  -7   1  27    30725.41    35311.23   1991.76 o 
  -5   1  27    19302.44    20346.07   1462.84 o 
  -3   1  27     1343.94     2165.12    876.61 o 
 -18   2  27     1194.67     1176.05   1663.93 o 
 -14   2  27    26442.82    29621.69   2154.32 o 
 -12   2  27    24869.53    24395.41   2077.69 o 
 -10   2  27    12033.15    11336.73   1414.14 o 
  -8   2  27     5047.40     2571.16   4616.43 o 
  -6   2  27    14707.67    17089.64   1560.09 o 
  -4   2  27      425.67      110.75    951.31 o 
 -17   3  27    13966.71    15754.60   1392.11 o 
 -13   3  27     1840.17    34934.70   3891.83 o 
  -9   3  27    13292.91    12661.20   3053.16 o 
  -7   3  27    93414.45    85801.00   7746.64 o 
  -5   3  27    78862.73    83211.16   3690.59 o 
 -16   4  27     1818.37     8376.87   5938.83 o 
 -14   4  27    43951.99    48780.94   5054.70 o 
 -12   4  27    92884.41   102025.41  16996.26 o 
 -10   4  27    47092.07    43554.70   2802.10 o 
  -8   4  27       27.42    -1981.57   2609.48 o 
  -6   4  27    15520.53    14119.07   5342.79 o 
 -11   5  27    20725.99    22597.90   3058.19 o 
 -16   0  28    21855.03    21508.01   3005.59 o 
 -14   0  28     2385.86     3506.90   1821.71 o 
 -12   0  28    32292.72    29342.02   3176.80 o 
 -10   0  28    91526.70    99836.94   7129.05 o 
  -8   0  28    63917.75    68717.97   5337.56 o 
 -15   1  28    61808.29    68183.92   3816.36 o 
  -9   1  28     8802.46     6338.57   3565.45 o 
  -7   1  28     3515.77     9847.10   5063.95 o 
 -12   2  28    25085.01    26566.89   2218.76 o 
 -10   2  28    39082.85    42923.09   2850.04 o 
  -8   2  28     8379.72     6416.34   6043.48 o 
                                                 
